# Supplementary material for: Tubular insulin-induced gene 1 deficiency promotes NAD+ consumption and exacerbates kidney fibrosis
Source: EMBO Mol Med. 2024 May 28;16(7):11. doi: 10.1038/s44321-024-00081-7 (PMC11251182; doi:10.1038/s44321-024-00081-7)
Supplement: Supplementary file 6 — Source data Fig. 1 [file 44321_2024_81_MOESM6_ESM.zip]

Archive with 17 entries (12 files):
- Figure 1/
- Figure 1/1D/
- Figure 1/1D/CKD IF.tif
- Figure 1/1D/CKD TEM.jpg
- Figure 1/1D/Health IF.tif
- Figure 1/1D/Health TEM .jpg
- Figure 1/1E/
- Figure 1/1E/56Nx.tif
- Figure 1/1E/Sham (56Nx).tif
- Figure 1/1E/Sham(UUO).tif
- Figure 1/1E/UUO.tif
- Figure 1/1H,M,O,P.xlsx
- Figure 1/1K/
- Figure 1/1K/CKD Insig1_LTL.tif
- Figure 1/1N/
- Figure 1/1N/CKD.tif
- Figure 1/1N/Normal.tif
