# Supplementary material for: Tubular insulin-induced gene 1 deficiency promotes NAD+ consumption and exacerbates kidney fibrosis
Source: EMBO Mol Med. 2024 May 28;16(7):11. doi: 10.1038/s44321-024-00081-7 (PMC11251182; doi:10.1038/s44321-024-00081-7)
Supplement: Supplementary file 6 — Source data Fig. 1 [file 44321_2024_81_MOESM6_ESM.zip › Figure 1/1H,M,O,P.xlsx]

## Sheet: Sheet1
													IHC INSIG1	IHC INSIG1
	Figure 1H	PT_subset	module	expression			Figure 1M		Count value		Fig.1O	Number	Mean of IOD	relative positive area		Figure 1P		GFR (MDRD) (ml/min/1.73m2)	Insig1 (microarray DNA expression )		Serum Creatinine Level (mg/dL)	Insig1 (microarray DNA expression )
		S3	blue	3.30699				Sham1	14.068		Normal	Normal#1	0.3592	1.23727			patient 1	95.76	0.54328		0.9	0.54328
		S1	blue	1.87913				Sham2	14.8755			Normal#2	0.291667	1.00465			patient 2	81	1.15908		0.8	1.15908
		Profibrotic PT	blue	-2.5088				Sham3	16.3472			Normal#3	0.271	0.933463			patient 3	97.38	0.52727		0.9	0.52727
		S3	blue	3.97139				Sham4	14.6557			Normal#4	0.2394	0.824617			patient 4	82	0.52853		1	0.52853
		S1	blue	-2.60501				UUO1	4.91133		CKD	3157	0.138545	0.477222			patient 5	92	1.13702		0.7	1.13702
		S3	blue	0.789345				UUO2	6.29977			3263	0.1955	0.673403			patient 6	103	0.58332		1	0.58332
		S1	blue	3.00898				UUO3	5.9525			3940	0.0951429	0.327721			patient 7	103	0.8655		0.9	0.8655
		S3	blue	3.6691				UUO4	5.48656			4126	0.085	0.292784			patient 8	7.6	0.01482		7.46	0.01482
		S2	blue	-1.01228								4155	0.100667	0.346748			patient 9	27.33	0.56901		2.66	0.56901
		S2	blue	-0.331433								4183	0.1468	0.505655			patient 10	34.1	0.59672		2.1	0.59672
		S1	blue	-0.504962								4195	0.148375	0.51108			patient 11	40.91	0.55126		1.7	0.55126
		S2	blue	-2.69235								4198	0.1319	0.454331			patient 12	47.51	0.25605		1.68	0.25605
		Profibrotic PT	blue	3.11629								4547	0.144667	0.498306			patient 13	46.55	0.16936		1.2	0.16936
		S1	blue	0.456845								4563	0.2401	0.827028			patient 14	41.02	0.33036		1.4	0.33036
		S3	blue	5.52688								4570	0.107667	0.370859			patient 15	9.62	0.23248		4.8	0.23248
		S1	blue	-2.36435								4576	0.2965	1.0213			patient 16	53.7	0.85398		1.4	0.85398
		S3	blue	3.26146								4613	0.0947	0.326196			patient 17	43.89	0.25305		1.71	0.25305
		Profibrotic PT	blue	3.23171								4621	0.136917	0.471611			patient 18	52.16	0.30973		1.57	0.30973
		S2	blue	-1.1708								4638	0.112	0.385786			patient 19	20.76	0.05224		2.49	0.05224
		S3	blue	6.02026													patient 20	20.88	0.13745		2.7	0.13745
		S2	blue	1.10806													patient 21	33.76	0.11097		2.05	0.11097
		Profibrotic PT	blue	-1.24097													patient 22	20.15	0.03645		4	0.03645
		S2	blue	-0.487651													patient 23	43.67	0.22605		1.3	0.22605
		S2	blue	1.79339													patient 24	21.04	0.43993		3.2	0.43993
		S2	blue	-3.68631													patient 25	53.95	0.66411		1.4	0.66411
		S3	blue	3.0043													patient 26	26.67	0.18466		2.6	0.18466
		S2	blue	1.3698													patient 27	26.23	0.0583		2	0.0583
		S2	blue	-0.380244													patient 28	69.61	0.66114		0.9	0.66114
		S1	blue	0.311315													patient 29	18.63	0.22728		2.71	0.22728
		Profibrotic PT	blue	-3.73537													patient 30	8.24	0.13068		8	0.13068
		S3	blue	5.26935													patient 31	11.5	0.33953		4	0.33953
		S3	blue	5.96506													patient 32	21.65	0.04556		3.1	0.04556
		S2	blue	-0.462512													patient 33	8.88555	0.00353		7	0.00353
		S1	blue	2.3747													patient 34	28.57	0.35823		1.9	0.35823
		S3	blue	6.1383													patient 35	36.4	0.12948		2	0.12948
		S1	blue	-0.961868													patient 36	21.04	0.43993		3.2	0.43993
		S2	blue	-1.56868													patient 37	73.13	0.32504		1.2	0.32504
		S2	blue	-3.18319													patient 38	72.9	0.17297		1.2	0.17297
		S3	blue	5.09048
		S2	blue	-2.92996
		S1	blue	0.842193
		S3	blue	4.39636
		S3	blue	4.6975
		S3	blue	5.40034
		S1	blue	0.551716
		S1	blue	0.522084
		S1	blue	-0.769054
		S3	blue	3.06837
		S3	blue	6.48014
		S3	blue	2.39329
		S3	blue	4.87042
		S3	blue	-0.0542698
		S1	blue	0.52774
		S2	blue	-1.66431
		S2	blue	-0.121311
		S1	blue	1.47015
		Profibrotic PT	blue	-2.07367
		S1	blue	1.50469
		S1	blue	2.84191
		S1	blue	-0.283283
		S2	blue	-1.5315
		S2	blue	0.0363207
		S2	blue	1.3658
		S1	blue	-2.77818
		Profibrotic PT	blue	-2.42597
		Profibrotic PT	blue	-0.749177
		S1	blue	1.24658
		S3	blue	3.44205
		S2	blue	-1.26373
		S2	blue	-0.289399
		S1	blue	-0.993018
		S3	blue	3.03129
		S1	blue	2.57087
		Profibrotic PT	blue	-2.33461
		S3	blue	3.96016
		S2	blue	-2.21987
		S2	blue	-0.980101
		S3	blue	5.70336
		S3	blue	0.0563679
		S3	blue	3.14279
		Profibrotic PT	blue	-0.0733057
		S2	blue	-2.57787
		S3	blue	0.656987
		S3	blue	2.29742
		S3	blue	-1.18965
		S2	blue	-2.29907
		S1	blue	-2.06809
		S2	blue	-0.277684
		S1	blue	-2.75765
		S1	blue	0.387027
		S2	blue	-0.215887
		S2	blue	-3.20898
		S1	blue	0.642668
		S3	blue	0.45366
		S3	blue	2.19194
		Profibrotic PT	blue	-2.92195
		S3	blue	9.95597
		Profibrotic PT	blue	-1.72907
		Profibrotic PT	blue	-1.52707
		S2	blue	0.22004
		S2	blue	-1.50938
		S1	blue	2.45371
		S2	blue	-0.770482
		S2	blue	-2.98504
		Profibrotic PT	blue	3.09873
		S2	blue	-0.51895
		S3	blue	5.75865
		S2	blue	-0.306799
		S1	blue	-0.412585
		S3	blue	-0.0124383
		S2	blue	-2.1311
		S1	blue	0.0408402
		Profibrotic PT	blue	-3.87536
		Profibrotic PT	blue	-0.845341
		Profibrotic PT	blue	-3.19484
		S1	blue	-3.40765
		S2	blue	0.42852
		Profibrotic PT	blue	-1.23396
		Profibrotic PT	blue	3.70656
		S2	blue	0.850587
		S2	blue	0.0350516
		S3	blue	4.65135
		S1	blue	1.75061
		S2	blue	-1.31614
		S3	blue	-0.772462
		S2	blue	-0.472566
		S1	blue	-2.45498
		Profibrotic PT	blue	-2.93214
		S3	blue	-2.2263
		S3	blue	-1.6623
		S3	blue	5.29899
		S2	blue	4.96554
		S2	blue	0.471024
		Profibrotic PT	blue	-2.74954
		S2	blue	-1.65482
		S3	blue	3.73218
		Profibrotic PT	blue	0.23786
		S3	blue	0.844227
		Profibrotic PT	blue	-4.00935
		S3	blue	1.76604
		S3	blue	-1.8361
		S1	blue	1.00529
		S1	blue	2.71038
		Profibrotic PT	blue	-1.319
		S2	blue	1.58179
		S3	blue	1.92555
		S1	blue	3.74019
		S3	blue	4.5272
		S1	blue	-2.85047
		S2	blue	-2.31188
		S2	blue	-3.10672
		Profibrotic PT	blue	0.380693
		S3	blue	4.6377
		Profibrotic PT	blue	3.26258
		S1	blue	-1.61545
		Profibrotic PT	blue	-2.65027
		Profibrotic PT	blue	-3.03401
		S1	blue	-1.73608
		S2	blue	-1.0886
		S2	blue	0.330586
		S2	blue	-0.177789
		S3	blue	3.62683
		S2	blue	1.40614
		S3	blue	4.56967
		S1	blue	0.0860781
		S1	blue	-1.71782
		Profibrotic PT	blue	-2.75773
		S3	blue	-0.477552
		S3	blue	8.38741
		S2	blue	0.492311
		S2	blue	-1.18713
		Profibrotic PT	blue	-1.46028
		S2	blue	1.41255
		S1	blue	0.855262
		S1	blue	-1.36301
		Profibrotic PT	blue	-1.76717
		S3	blue	0.783678
		S2	blue	-4.35928
		Profibrotic PT	blue	-0.797032
		S2	blue	-2.35029
		S2	blue	-3.40987
		S1	blue	2.33873
		S2	blue	-0.268879
		Profibrotic PT	blue	-1.49405
		S1	blue	2.07841
		S2	blue	-1.03502
		S2	blue	0.505561
		S2	blue	2.85762
		S3	blue	0.815695
		S2	blue	0.282103
		S3	blue	5.04582
		S2	blue	-0.940711
		Profibrotic PT	blue	-3.76251
		S3	blue	-0.576636
		S2	blue	-0.1241
		S2	blue	1.56045
		S2	blue	1.30741
		S3	blue	3.15684
		S1	blue	0.0810507
		S1	blue	-1.3138
		Profibrotic PT	blue	-2.88081
		Profibrotic PT	blue	-3.90133
		S3	blue	0.65295
		S1	blue	1.78234
		S1	blue	3.17085
		S2	blue	-1.29286
		S2	blue	2.12543
		S2	blue	-1.39077
		S3	blue	0.417097
		Profibrotic PT	blue	-3.32071
		S3	blue	1.75132
		S2	blue	-2.286
		S3	blue	2.35075
		S3	blue	2.31091
		S3	blue	2.08222
		S2	blue	-1.1458
		S3	blue	0.00448918
		S1	blue	0.683847
		S3	blue	0.625641
		S3	blue	3.33002
		S1	blue	3.1908
		S3	blue	1.15239
		Profibrotic PT	blue	-3.53648
		Profibrotic PT	blue	-0.013973
		S2	blue	-2.01786
		S2	blue	-3.52691
		S1	blue	0.735222
		Profibrotic PT	blue	-1.57159
		S2	blue	-1.99585
		S3	blue	1.15848
		S2	blue	-0.516479
		S1	blue	-1.56354
		S2	blue	-3.06338
		S1	blue	0.206805
		S1	blue	0.775011
		Profibrotic PT	blue	-2.85364
		S1	blue	0.444926
		S3	blue	2.43063
		S3	blue	7.00409
		S3	blue	3.65801
		S1	blue	3.25938
		Profibrotic PT	blue	-2.29037
		S1	blue	-3.1681
		S1	blue	2.68221
		S2	blue	-0.994246
		Profibrotic PT	blue	-4.43443
		S1	blue	1.85975
		Profibrotic PT	blue	-2.66643
		S2	blue	0.374141
		S3	blue	1.63138
		S1	blue	0.97556
		S2	blue	2.46598
		Profibrotic PT	blue	-0.782239
		S2	blue	0.928043
		S2	blue	-1.19729
		S3	blue	3.03161
		S3	blue	-0.307168
		S1	blue	-0.49572
		S2	blue	-0.166186
		Profibrotic PT	blue	-3.57897
		Profibrotic PT	blue	-0.510774
		Profibrotic PT	blue	-0.618327
		Profibrotic PT	blue	-2.28537
		Profibrotic PT	blue	-0.835385
		S3	blue	2.02145
		Profibrotic PT	blue	-2.47425
		S1	blue	-1.28167
		S3	blue	5.99667
		Profibrotic PT	blue	-3.83069
		S3	blue	4.87639
		S1	blue	1.93405
		S3	blue	1.81509
		S2	blue	-2.24347
		Profibrotic PT	blue	4.08368
		S1	blue	-2.24484
		S2	blue	-1.74489
		S1	blue	1.47779
		S2	blue	1.38907
		S3	blue	4.59748
		S1	blue	-1.58741
		S2	blue	-0.318497
		Profibrotic PT	blue	-4.01746
		Profibrotic PT	blue	-0.587786
		S2	blue	-2.09085
		Profibrotic PT	blue	-3.25185
		S2	blue	-3.96647
		S1	blue	-3.23933
		S2	blue	-1.39222
		S2	blue	-1.695
		Profibrotic PT	blue	4.13278
		S3	blue	-2.00555
		S1	blue	-1.32111
		S3	blue	4.0846
		S3	blue	2.81018
		S3	blue	-0.327303
		S1	blue	-0.240045
		S3	blue	2.83682
		S3	blue	-0.355228
		Profibrotic PT	blue	-0.620893
		S1	blue	0.555596
		S2	blue	1.83391
		S2	blue	-0.454915
		S3	blue	4.87653
		S2	blue	-1.83334
		Profibrotic PT	blue	-2.72789
		S2	blue	1.66857
		S3	blue	-0.368611
		S2	blue	-0.329148
		S2	blue	-1.74096
		S1	blue	0.543182
		S1	blue	0.999438
		S1	blue	-1.63768
		S2	blue	0.218457
		S1	blue	-2.07175
		S1	blue	-1.97506
		S3	blue	3.82173
		S3	blue	4.34161
		S2	blue	-3.23063
		S1	blue	2.0449
		Profibrotic PT	blue	-2.01708
		S3	blue	1.74382
		Profibrotic PT	blue	-3.53847
		S1	blue	3.14333
		S1	blue	1.63213
		S1	blue	-0.0459873
		Profibrotic PT	blue	-0.31566
		S3	blue	4.95746
		Profibrotic PT	blue	-2.64756
		S1	blue	0.916563
		Profibrotic PT	blue	1.42481
		S2	blue	-3.52283
		S3	blue	4.19059
		S1	blue	-2.90426
		S2	blue	-1.38345
		S1	blue	-0.66054
		S1	blue	-0.690716
		S3	blue	4.80985
		S2	blue	-1.44447
		S2	blue	-3.21327
		S3	blue	7.27461
		S2	blue	-0.100091
		S1	blue	-0.731541
		S1	blue	-2.50928
		S3	blue	5.79233
		S3	blue	2.16398
		S1	blue	1.05031
		S3	blue	1.52571
		S2	blue	-2.00043
		Profibrotic PT	blue	-3.49859
		S1	blue	0.663075
		Profibrotic PT	blue	-0.79595
		S1	blue	0.258546
		S1	blue	1.65882
		S1	blue	-0.836705
		S3	blue	3.37053
		Profibrotic PT	blue	-2.82041
		S1	blue	1.39736
		S1	blue	0.367367
		S3	blue	4.52434
		S2	blue	-0.305929
		S1	blue	0.857336
		S2	blue	-1.35028
		S3	blue	3.33332
		S3	blue	5.88189
		S3	blue	3.7571
		S2	blue	-3.57892
		Profibrotic PT	blue	1.11981
		S1	blue	-3.19876
		S2	blue	2.20594
		S1	blue	3.45694
		S2	blue	-1.32962
		S2	blue	1.70304
		S1	blue	1.89872
		Profibrotic PT	blue	4.15137
		Profibrotic PT	blue	3.53669
		S3	blue	0.917469
		S1	blue	1.62971
		S2	blue	-0.79812
		Profibrotic PT	blue	-4.12274
		S3	blue	4.83838
		S1	blue	2.27974
		S1	blue	-1.70092
		S3	blue	5.91967
		Profibrotic PT	blue	0.81274
		S3	blue	4.44714
		S1	blue	0.963902
		S2	blue	1.45675
		S3	blue	2.38696
		S1	blue	-3.86996
		Profibrotic PT	blue	-1.08194
		Profibrotic PT	blue	-3.03434
		S3	blue	4.80679
		S2	blue	-2.0555
		S3	blue	6.07668
		S3	blue	6.65378
		S2	blue	-2.13145
		S3	blue	8.19206
		Profibrotic PT	blue	-3.38184
		S3	blue	0.0594547
		S3	blue	0.550495
		Profibrotic PT	blue	-2.27604
		S2	blue	-0.127746
		S2	blue	-1.17374
		S3	blue	1.07849
		S3	blue	3.8269
		S1	blue	-2.44383
		S3	blue	7.18658
		Profibrotic PT	blue	3.53797
		S1	blue	1.86655
		S1	blue	-0.516213
		S2	blue	1.78819
		S2	blue	-0.776557
		S3	blue	2.75683
		S3	blue	1.05877
		S3	blue	5.3643
		S3	blue	5.87206
		S1	blue	-0.36889
		S2	blue	2.48597
		S3	blue	4.05349
		S3	blue	4.1094
		S1	blue	3.3363
		S3	blue	3.3944
		S1	blue	2.67346
		Profibrotic PT	blue	3.85699
		S1	blue	-2.49815
		S2	blue	-2.71881
		Profibrotic PT	blue	1.27976
		S1	blue	0.285131
		Profibrotic PT	blue	3.20399
		S2	blue	-3.87255
		S1	blue	0.0326896
		S1	blue	-2.4334
		S1	blue	-2.96413
		Profibrotic PT	blue	4.08815
		Profibrotic PT	blue	-2.07733
		S1	blue	-1.89544
		Profibrotic PT	blue	-0.516372
		S1	blue	0.00406796
		S3	blue	5.92965
		S3	blue	3.20277
		S2	blue	-0.195214
		S1	blue	0.615501
		S3	blue	0.771159
		Profibrotic PT	blue	-1.54672
		Profibrotic PT	blue	-2.38636
		S3	blue	3.41872
		S2	blue	0.283212
		S3	blue	2.10844
		Profibrotic PT	blue	-2.78193
		S1	blue	4.14416
		Profibrotic PT	blue	3.04969
		Profibrotic PT	blue	-2.74031
		S2	blue	0.122374
		S3	blue	6.71712
		S3	blue	4.23446
		Profibrotic PT	blue	-4.75634
		S1	blue	2.75699
		S1	blue	1.75047
		S3	blue	3.07966
		S3	blue	7.25567
		S3	blue	0.93744
		S1	blue	3.68922
		S3	blue	3.74049
		S3	blue	1.57803
		S1	blue	1.2782
		S1	blue	-1.18252
		S1	blue	2.50919
		S3	blue	2.85437
		S3	blue	7.82011
		S3	blue	0.98519
		S1	blue	1.4487
		S1	blue	3.16597
		S2	blue	-1.96473
		Profibrotic PT	blue	-1.6352
		S3	blue	3.75841
		S2	blue	-0.773749
		S3	blue	6.37758
		S1	blue	-1.04621
		Profibrotic PT	blue	1.752
		Profibrotic PT	blue	-0.522739
		S1	blue	-2.61145
		Profibrotic PT	blue	0.61726
		S2	blue	-1.73869
		Profibrotic PT	blue	3.04796
		Profibrotic PT	blue	-3.67579
		S2	blue	-0.915605
		S3	blue	2.2512
		S3	blue	4.50979
		S3	blue	3.73004
		S2	blue	-3.30531
		S1	blue	-2.25965
		S3	blue	-0.365813
		S1	blue	3.38802
		S3	blue	0.359115
		S1	blue	3.21393
		S1	blue	4.67613
		Profibrotic PT	blue	-2.45971
		S3	blue	-1.7133
		S3	blue	-1.99101
		S2	blue	-0.910103
		Profibrotic PT	blue	-2.22235
		S3	blue	5.73987
		S1	blue	1.65439
		S2	blue	-1.6284
		S1	blue	0.602199
		S1	blue	-3.60966
		S2	blue	-3.35038
		S1	blue	1.97339
		S2	blue	-0.493973
		S3	blue	4.90297
		Profibrotic PT	blue	-0.298689
		Profibrotic PT	blue	-3.65867
		Profibrotic PT	blue	3.59342
		S3	blue	0.35145
		S3	blue	4.42096
		Profibrotic PT	blue	3.60322
		S1	blue	-2.56019
		S3	blue	1.13452
		Profibrotic PT	blue	-3.51146
		S3	blue	1.24001
		S3	blue	-0.490731
		S1	blue	-2.50812
		S1	blue	3.13579
		S3	blue	3.61246
		Profibrotic PT	blue	2.65823
		S3	blue	2.02283
		S3	blue	1.18567
		S3	blue	8.86354
		S1	blue	2.90613
		S3	blue	7.11307
		S3	blue	5.02765
		S3	blue	6.69929
		S2	blue	0.161243
		Profibrotic PT	blue	-2.16423
		S3	blue	0.638252
		S1	blue	5.10145
		S3	blue	1.72873
		S1	blue	3.27321
		S2	blue	-0.781014
		S2	blue	-2.44167
		Profibrotic PT	blue	-3.25678
		S3	blue	5.08811
		S1	blue	0.190033
		Profibrotic PT	blue	2.04129
		S1	blue	0.535615
		S1	blue	-1.14246
		S1	blue	-0.185339
		Profibrotic PT	blue	-1.42329
		S1	blue	1.24884
		S3	blue	3.80591
		S3	blue	2.85622
		S3	blue	6.24532
		S2	blue	-1.37052
		S1	blue	2.39737
		S2	blue	-1.02149
		S2	blue	-4.15518
		S1	blue	0.00919227
		S1	blue	1.80637
		S1	blue	-0.178768
		S3	blue	1.88476
		Profibrotic PT	blue	-2.81329
		S1	blue	0.215896
		S3	blue	2.17861
		S2	blue	0.383548
		Profibrotic PT	blue	1.28976
		S3	blue	3.6495
		S1	blue	0.134711
		S1	blue	-0.25159
		S3	blue	1.2757
		S2	blue	-1.05663
		S1	blue	-1.23017
		S3	blue	3.31459
		S3	blue	5.45142
		S2	blue	-1.49008
		S3	blue	-3.31309
		S2	blue	1.95142
		S3	blue	1.93618
		S1	blue	-1.08357
		S2	blue	-0.639074
		S3	blue	3.16569
		Profibrotic PT	blue	-2.42784
		S2	blue	-0.973369
		S3	blue	5.38709
		S1	blue	1.15685
		S1	blue	-0.528995
		S3	blue	5.12987
		S1	blue	1.21353
		S3	blue	1.74459
		Profibrotic PT	blue	-2.61878
		S2	blue	-1.9911
		S1	blue	-2.74827
		S3	blue	-0.72202
		S2	blue	-0.288495
		S2	blue	-0.787462
		S2	blue	-3.09322
		S3	blue	4.21146
		S3	blue	6.19603
		S1	blue	2.38193
		S1	blue	0.43664
		S3	blue	3.16363
		Profibrotic PT	blue	-1.90058
		S2	blue	-1.59058
		Profibrotic PT	blue	-3.01659
		S3	blue	5.95421
		S1	blue	-1.34425
		S3	blue	4.97263
		S1	blue	1.52852
		S2	blue	0.867057
		Profibrotic PT	blue	-1.76392
		S3	blue	5.21014
		S2	blue	-0.180141
		Profibrotic PT	blue	2.60203
		S2	blue	-1.48831
		S3	blue	4.35617
		S3	blue	1.96105
		S2	blue	-2.82873
		S3	blue	2.73149
		S3	blue	-0.559254
		Profibrotic PT	blue	-0.57183
		S2	blue	2.07749
		S2	blue	-2.50916
		S2	blue	1.41261
		Profibrotic PT	blue	-3.95626
		Profibrotic PT	blue	2.93755
		S1	blue	0.0707823
		Profibrotic PT	blue	0.450363
		S1	blue	1.75944
		S3	blue	3.52483
		S1	blue	1.62719
		Profibrotic PT	blue	2.8792
		S2	blue	-0.670205
		Profibrotic PT	blue	-1.73812
		S3	blue	3.62397
		S3	blue	5.41074
		S3	blue	3.54927
		S3	blue	2.9901
		S2	blue	0.481237
		Profibrotic PT	blue	-4.28715
		S1	blue	1.31512
		S3	blue	2.78433
		Profibrotic PT	blue	0.0320373
		S3	blue	0.215872
		S3	blue	3.19607
		S3	blue	3.28952
		S2	blue	5.11891
		S1	blue	-3.44744
		S1	blue	3.23925
		S2	blue	-2.1189
		S1	blue	0.880556
		S1	blue	2.82891
		S1	blue	-1.61667
		S1	blue	2.65895
		Profibrotic PT	blue	3.76786
		S2	blue	1.75416
		S1	blue	5.4706
		S3	blue	-0.603583
		S3	blue	3.59222
		S1	blue	4.10488
		S3	blue	1.17262
		S3	blue	-0.0730807
		Profibrotic PT	blue	-4.02282
		S3	blue	6.39984
		S3	blue	5.88769
		S1	blue	2.00092
		S3	blue	5.72778
		S2	blue	-2.67232
		S3	blue	0.842549
		S3	blue	6.08913
		S1	blue	-2.9236
		S3	blue	6.8028
		S2	blue	-2.77296
		S2	blue	0.00359215
		Profibrotic PT	blue	-0.0911129
		S2	blue	-2.47839
		S2	blue	-0.724746
		S2	blue	-1.98212
		S1	blue	0.847321
		S3	blue	4.5615
		S3	blue	-1.25606
		Profibrotic PT	blue	-3.61858
		S2	blue	-3.13356
		S1	blue	-1.39069
		S3	blue	5.47244
		S2	blue	0.329325
		S1	blue	-3.6568
		S2	blue	0.53038
		S3	blue	-2.65371
		S2	blue	-3.77324
		Profibrotic PT	blue	-3.79779
		S2	blue	-2.17314
		S2	blue	-2.30279
		S2	blue	-3.09806
		S1	blue	-1.73166
		S2	blue	2.6654
		S2	blue	-3.35844
		S2	blue	-3.08274
		S1	blue	-0.780269
		Profibrotic PT	blue	-1.59741
		S2	blue	-0.713253
		S1	blue	-3.04321
		S3	blue	1.21899
		S1	blue	-1.97347
		S1	blue	1.63381
		S1	blue	-3.3495
		S3	blue	6.2709
		S1	blue	-1.65929
		S2	blue	-2.28008
		S1	blue	-2.17935
		S3	blue	3.96332
		S1	blue	-0.676326
		Profibrotic PT	blue	-2.13305
		S3	blue	2.14656
		S2	blue	-1.04633
		Profibrotic PT	blue	-3.51443
		S3	blue	0.640475
		S3	blue	2.32153
		S2	blue	0.451707
		S2	blue	-2.02173
		S3	blue	-1.56524
		Profibrotic PT	blue	-3.14061
		S3	blue	-0.0342067
		S1	blue	1.11023
		S2	blue	1.83235
		Profibrotic PT	blue	1.9767
		S1	blue	-3.16382
		S2	blue	-0.907912
		S2	blue	-4.00217
		S2	blue	-2.71389
		S1	blue	0.988306
		S1	blue	0.583621
		S1	blue	-1.00323
		Profibrotic PT	blue	0.0681328
		Profibrotic PT	blue	-0.537161
		Profibrotic PT	blue	-3.78566
		S2	blue	-2.06315
		S3	blue	5.49887
		S1	blue	-1.85321
		S1	blue	0.488966
		Profibrotic PT	blue	-4.01872
		S3	blue	0.387449
		S1	blue	1.87341
		Profibrotic PT	blue	-2.41392
		Profibrotic PT	blue	-3.77573
		S3	blue	-0.855919
		S2	blue	-2.85165
		S2	blue	-1.57514
		S1	blue	-2.80032
		S1	blue	-0.294177
		Profibrotic PT	blue	3.06522
		Profibrotic PT	blue	-3.81569
		Profibrotic PT	blue	0.216113
		S1	blue	0.55436
		S2	blue	-3.10286
		S2	blue	-3.39558
		S3	blue	5.12021
		S2	blue	-1.69374
		S1	blue	-1.02848
		S1	blue	-0.546626
		S3	blue	1.39138
		S2	blue	-2.6608
		S1	blue	-2.9333
		S3	blue	3.11121
		Profibrotic PT	blue	-0.374412
		S2	blue	-2.46645
		S2	blue	-2.53282
		S1	blue	-0.129533
		S1	blue	-3.5736
		S3	blue	-0.698148
		S2	blue	-1.64453
		S1	blue	1.61736
		S3	blue	1.1276
		S3	blue	-0.0954864
		S3	blue	3.12868
		S2	blue	-3.91565
		S1	blue	0.299031
		S3	blue	-1.96709
		S3	blue	1.56102
		Profibrotic PT	blue	-2.50088
		S1	blue	-0.0536578
		S1	blue	-3.3777
		S3	blue	-1.90794
		Profibrotic PT	blue	-4.4948
		S1	blue	0.242534
		S2	blue	-4.1788
		S1	blue	-2.38918
		S1	blue	0.434888
		S2	blue	-3.04891
		S1	blue	-2.05765
		S2	blue	-3.58835
		Profibrotic PT	blue	-2.79884
		S2	blue	-2.09327
		Profibrotic PT	blue	-3.93665
		Profibrotic PT	blue	-2.43895
		S2	blue	1.71773
		Profibrotic PT	blue	2.27391
		S1	blue	2.21045
		S1	blue	-0.893214
		S3	blue	3.29993
		S2	blue	-2.57287
		S1	blue	-2.50724
		S1	blue	1.36419
		Profibrotic PT	blue	-3.07112
		S2	blue	-3.78335
		Profibrotic PT	blue	3.58811
		S3	blue	-0.0344245
		S3	blue	3.1797
		S3	blue	4.00714
		S2	blue	-1.85796
		S2	blue	-2.58838
		S1	blue	-1.24132
		S1	blue	2.75763
		Profibrotic PT	blue	0.0130147
		S2	blue	-3.2941
		S3	blue	4.01332
		S3	blue	3.64147
		S1	blue	-2.16533
		S2	blue	1.80216
		S2	blue	-2.39112
		S3	blue	-0.0717071
		Profibrotic PT	blue	-2.67696
		S2	blue	-1.20549
		S3	blue	1.10153
		S3	blue	-0.24462
		Profibrotic PT	blue	1.00006
		S3	blue	-1.52413
		Profibrotic PT	blue	-2.7672
		S2	blue	-2.69742
		S2	blue	-3.22092
		S3	blue	1.15081
		S2	blue	-1.95233
		S3	blue	2.4994
		S2	blue	-2.03009
		S2	blue	-1.01485
		S3	blue	3.33281
		Profibrotic PT	blue	-2.62967
		S3	blue	1.99845
		S2	blue	-3.87372
		S2	blue	-1.96533
		S3	blue	3.87757
		S3	blue	6.30237
		S3	blue	-2.23191
		S1	blue	0.807474
		S2	blue	-2.7396
		S2	blue	-3.28016
		S3	blue	-1.81803
		S3	blue	-1.23628
		Profibrotic PT	blue	0.522588
		S1	blue	0.667684
		S1	blue	-2.72375
		S2	blue	-3.90893
		Profibrotic PT	blue	-1.97711
		S1	blue	-1.17855
		Profibrotic PT	blue	-1.93353
		S1	blue	-2.71063
		S1	blue	0.541637
		S1	blue	-0.858975
		S2	blue	-1.24896
		S1	blue	-2.24435
		S1	blue	2.77649
		S3	blue	2.19808
		S1	blue	1.29014
		S1	blue	0.11145
		S2	blue	-1.49103
		S2	blue	-4.6629
		S3	blue	3.45928
		S2	blue	-0.000832926
		S3	blue	6.55624
		S1	blue	0.550277
		S2	blue	-3.50561
		S2	blue	0.370731
		Profibrotic PT	blue	-3.87024
		S3	blue	-1.56092
		S3	blue	-3.82365
		S2	blue	-1.11843
		S2	blue	-3.66953
		S2	blue	-3.98499
		S2	blue	2.33283
		S1	blue	-3.5083
		S1	blue	1.07647
		S2	blue	-0.977118
		S2	blue	-2.89555
		S2	blue	-1.21263
		Profibrotic PT	blue	-2.68538
		S1	blue	-0.183393
		Profibrotic PT	blue	2.34263
		S2	blue	-3.65944
		Profibrotic PT	blue	1.05014
		S2	blue	-3.67815
		Profibrotic PT	blue	-2.8556
		Profibrotic PT	blue	-2.36995
		S1	blue	-2.17972
		S3	blue	7.15678
		S2	blue	-3.94112
		S1	blue	4.72296
		S2	blue	-1.53912
		S1	blue	-0.648443
		S1	blue	-2.2613
		S2	blue	-3.19163
		S2	blue	-1.86932
		S3	blue	3.93732
		S1	blue	0.511594
		S3	blue	-1.21416
		S2	blue	-2.01631
		S1	blue	1.00076
		S1	blue	-1.72786
		S3	blue	1.60282
		Profibrotic PT	blue	1.28989
		S1	blue	-0.0271552
		Profibrotic PT	blue	2.31284
		Profibrotic PT	blue	-2.37011
		S3	blue	4.34082
		Profibrotic PT	blue	-3.04049
		Profibrotic PT	blue	-2.68149
		S2	blue	-0.910407
		S2	blue	-1.52807
		S1	blue	-1.81676
		S1	blue	-2.62258
		S1	blue	0.549936
		S2	blue	-2.76603
		S2	blue	-2.55613
		Profibrotic PT	blue	-4.0721
		S1	blue	1.76713
		S1	blue	-0.967122
		S2	blue	-2.02654
		S3	blue	1.19569
		Profibrotic PT	blue	-1.23148
		S3	blue	3.81798
		Profibrotic PT	blue	-0.649624
		S1	blue	-0.309577
		S2	blue	-2.16294
		S2	blue	-0.575949
		Profibrotic PT	blue	-3.90397
		S2	blue	-0.626797
		S3	blue	2.42493
		S3	blue	-2.05214
		Profibrotic PT	blue	-1.43629
		S3	blue	0.482626
		S2	blue	0.764152
		Profibrotic PT	blue	-2.62316
		S1	blue	-2.40301
		S1	blue	0.422012
		S1	blue	-2.52805
		S2	blue	-2.19724
		S2	blue	-0.426462
		S3	blue	6.07088
		S2	blue	-1.78263
		S2	blue	-3.72904
		S2	blue	0.11586
		S1	blue	-3.16828
		S1	blue	-0.503016
		S1	blue	-1.26567
		Profibrotic PT	blue	-2.47629
		S1	blue	2.15604
		S3	blue	5.34628
		S2	blue	-2.86068
		S2	blue	-1.30434
		S2	blue	-3.53873
		S2	blue	-0.961024
		S1	blue	-1.72852
		Profibrotic PT	blue	-3.08942
		S3	blue	1.60917
		S3	blue	5.99971
		S1	blue	0.432654
		Profibrotic PT	blue	-1.87212
		S2	blue	-2.34345
		Profibrotic PT	blue	-1.74584
		S1	blue	-0.0256004
		S1	blue	-2.80015
		Profibrotic PT	blue	-2.31613
		S2	blue	-1.9641
		Profibrotic PT	blue	-2.52066
		S3	blue	-1.7859
		S1	blue	-2.52152
		S2	blue	-4.0435
		S1	blue	-3.33186
		S1	blue	3.37227
		S2	blue	-3.26719
		Profibrotic PT	blue	-3.70781
		Profibrotic PT	blue	-1.6299
		S3	blue	1.35206
		S1	blue	-0.0389715
		S2	blue	-3.42649
		S2	blue	3.35053
		Profibrotic PT	blue	-0.867123
		S2	blue	2.57823
		S2	blue	-2.54851
		S3	blue	2.00024
		S3	blue	3.48033
		S2	blue	-3.17572
		S1	blue	4.23423
		S2	blue	-3.55423
		S2	blue	-3.41832
		Profibrotic PT	blue	1.94523
		S2	blue	-2.236
		S2	blue	-2.78643
		S1	blue	-1.72217
		S2	blue	-2.03013
		S1	blue	1.01129
		S2	blue	-0.0896278
		S3	blue	5.16955
		S3	blue	0.125915
		S3	blue	7.62873
		S3	blue	-0.686052
		S1	blue	-2.9211
		S2	blue	-2.46479
		S1	blue	-3.12865
		S3	blue	0.412265
		Profibrotic PT	blue	-3.20476
		S2	blue	-1.39618
		Profibrotic PT	blue	-2.15092
		S3	blue	5.32859
		S2	blue	-0.992212
		S1	blue	-2.28891
		S3	blue	-1.55959
		S1	blue	-0.406777
		S1	blue	3.94352
		Profibrotic PT	blue	-4.12535
		S1	blue	1.75489
		Profibrotic PT	blue	-3.94698
		S3	blue	-0.132154
		S2	blue	-0.618983
		S1	blue	-3.74427
		S3	blue	3.79971
		S3	blue	1.02027
		S1	blue	-1.6103
		S2	blue	-0.872559
		S1	blue	-0.419969
		S2	blue	-3.73277
		S3	blue	6.41571
		S2	blue	-3.548
		S3	blue	4.56089
		S2	blue	-2.985
		S1	blue	-3.30843
		S3	blue	5.10029
		S1	blue	0.321354
		Profibrotic PT	blue	-2.72605
		S1	blue	-3.33626
		S2	blue	-3.25963
		S2	blue	-2.39757
		S2	blue	-1.84241
		S1	blue	-3.25052
		S2	blue	-0.376558
		S2	blue	-2.4931
		S1	blue	0.334547
		S2	blue	-0.0695172
		Profibrotic PT	blue	0.383418
		Profibrotic PT	blue	-3.36059
		S3	blue	1.77792
		Profibrotic PT	blue	-3.70387
		S1	blue	-0.960269
		S1	blue	-1.28081
		S3	blue	6.57983
		S3	blue	4.1568
		S1	blue	0.268788
		S2	blue	-0.177399
		Profibrotic PT	blue	-3.60267
		S2	blue	-4.35085
		S2	blue	-1.4955
		S2	blue	-2.47197
		S3	blue	6.42096
		S3	blue	0.468116
		S1	blue	-0.158038
		S1	blue	0.558871
		Profibrotic PT	blue	-2.33763
		S1	blue	-3.74216
		S1	blue	-0.818258
		S2	blue	-2.83276
		S2	blue	-1.07623
		S3	blue	4.05365
		S3	blue	-0.916089
		S1	blue	-0.786572
		S3	blue	1.7626
		S2	blue	-2.26766
		Profibrotic PT	blue	-3.74622
		Profibrotic PT	blue	-3.38127
		S1	blue	-1.42165
		S1	blue	-0.50906
		S1	blue	0.183132
		S2	blue	-2.48224
		S1	blue	0.276161
		S3	blue	8.70645
		S1	blue	-0.814559
		S1	blue	1.02617
		S1	blue	0.471696
		S1	blue	-2.83891
		S2	blue	-3.17609
		S3	blue	0.891666
		S1	blue	-0.539997
		S2	blue	-2.38166
		S2	blue	-0.701399
		S3	blue	-0.704053
		S1	blue	0.392243
		S1	blue	0.871492
		S3	blue	5.37447
		S3	blue	1.0586
		S1	blue	-2.5223
		Profibrotic PT	blue	0.0579666
		S2	blue	1.05712
		Profibrotic PT	blue	-3.64225
		Profibrotic PT	blue	-3.34367
		Profibrotic PT	blue	-2.51411
		Profibrotic PT	blue	-2.77712
		Profibrotic PT	blue	-3.55383
		Profibrotic PT	blue	-3.71497
		Profibrotic PT	blue	-3.00599
		Profibrotic PT	blue	0.899526
		Profibrotic PT	blue	-3.32948
		Profibrotic PT	blue	-1.63637
		Profibrotic PT	blue	1.90458
		Profibrotic PT	blue	-1.30067
		Profibrotic PT	blue	-3.72624
		Profibrotic PT	blue	0.562334
		Profibrotic PT	blue	0.542284
		Profibrotic PT	blue	-3.22151
		Profibrotic PT	blue	-2.24762
		Profibrotic PT	blue	-3.39711
		Profibrotic PT	blue	-2.57209
		Profibrotic PT	blue	-3.77452
		Profibrotic PT	blue	-3.46988
		Profibrotic PT	blue	-0.529148
		Profibrotic PT	blue	2.37141
		Profibrotic PT	blue	-2.48607
		Profibrotic PT	blue	-1.61347
		S2	blue	-2.47822
		Profibrotic PT	blue	-3.07875
		Profibrotic PT	blue	-4.59117
		Profibrotic PT	blue	-3.53744
		Profibrotic PT	blue	-4.4205
		Profibrotic PT	blue	-3.22459
		Profibrotic PT	blue	-3.07509
		Profibrotic PT	blue	-3.68381
		Profibrotic PT	blue	-3.87355
		Profibrotic PT	blue	-2.18098
		Profibrotic PT	blue	-2.72734
		Profibrotic PT	blue	-0.53686
		Profibrotic PT	blue	-1.3828
		Profibrotic PT	blue	-0.405188
		Profibrotic PT	blue	-2.39365
		Profibrotic PT	blue	-4.01019
		Profibrotic PT	blue	-2.58314
		Profibrotic PT	blue	1.61718
		Profibrotic PT	blue	-3.12766
		Profibrotic PT	blue	-3.7927
		Profibrotic PT	blue	-0.497689
		Profibrotic PT	blue	-3.49954
		Profibrotic PT	blue	-3.21197
		Profibrotic PT	blue	-0.580808
		Profibrotic PT	blue	-3.11674
		Profibrotic PT	blue	-4.43947
		Profibrotic PT	blue	-1.11478
		Profibrotic PT	blue	-3.91505
		Profibrotic PT	blue	0.0161723
		Profibrotic PT	blue	-4.00628
		Profibrotic PT	blue	-3.06623
		Profibrotic PT	blue	-3.80222
		Profibrotic PT	blue	0.679196
		Profibrotic PT	blue	-0.94519
		Profibrotic PT	blue	-4.04817
		Profibrotic PT	blue	-4.3014
		Profibrotic PT	blue	-3.07703
		Profibrotic PT	blue	-0.912888
		Profibrotic PT	blue	-2.00733
		Profibrotic PT	blue	-1.17987
		Profibrotic PT	blue	-1.35622
		Profibrotic PT	blue	-0.559249
		Profibrotic PT	blue	-3.96931
		Profibrotic PT	blue	-3.52151
		Profibrotic PT	blue	-4.87877
		Profibrotic PT	blue	-1.38957
		Profibrotic PT	blue	1.32464
		Profibrotic PT	blue	-3.21769
		Profibrotic PT	blue	-2.4968
		Profibrotic PT	blue	-3.01198
		Profibrotic PT	blue	-0.12664
		Profibrotic PT	blue	-4.086
		Profibrotic PT	blue	-3.11188
		Profibrotic PT	blue	-2.91415
		Profibrotic PT	blue	-1.89092
		Profibrotic PT	blue	0.262309
		Profibrotic PT	blue	-3.07863
		Profibrotic PT	blue	-1.18053
		Profibrotic PT	blue	-2.19332
		Profibrotic PT	blue	-4.5982
		Profibrotic PT	blue	-3.98721
		Profibrotic PT	blue	-4.04633
		Profibrotic PT	blue	-1.56912
		Profibrotic PT	blue	-3.48595
		Profibrotic PT	blue	-1.20244
		Profibrotic PT	blue	-4.72285
		Profibrotic PT	blue	-1.85851
		Profibrotic PT	blue	0.71128
		Profibrotic PT	blue	-3.16503
		Profibrotic PT	blue	-4.32627
		Profibrotic PT	blue	-1.27298
		Profibrotic PT	blue	-2.12129
		Profibrotic PT	blue	-3.70958
		Profibrotic PT	blue	-2.8091
		Profibrotic PT	blue	-2.39124
		Profibrotic PT	blue	-3.31722
		Profibrotic PT	blue	-1.37125
		S3	turquoise	0.131705
		S1	turquoise	-1.82296
		Profibrotic PT	turquoise	1.64755
		S3	turquoise	-0.859951
		S1	turquoise	1.53465
		S3	turquoise	-2.89332
		S1	turquoise	-1.34534
		S3	turquoise	-1.17625
		S2	turquoise	-2.87626
		S2	turquoise	-1.70402
		S1	turquoise	-1.7095
		S2	turquoise	-2.38255
		Profibrotic PT	turquoise	0.433616
		S1	turquoise	-0.678359
		S3	turquoise	-0.851823
		S1	turquoise	-1.66924
		S3	turquoise	2.18592
		Profibrotic PT	turquoise	1.20979
		S2	turquoise	-2.01268
		S3	turquoise	-2.98918
		S2	turquoise	-2.33664
		Profibrotic PT	turquoise	1.92879
		S2	turquoise	-2.01556
		S2	turquoise	-1.69897
		S2	turquoise	-2.77005
		S3	turquoise	-3.63444
		S2	turquoise	-1.72575
		S2	turquoise	-2.61526
		S1	turquoise	-2.77657
		Profibrotic PT	turquoise	6.10537
		S3	turquoise	-1.75727
		S3	turquoise	-2.36625
		S2	turquoise	-2.57545
		S1	turquoise	-2.38301
		S3	turquoise	-1.13221
		S1	turquoise	-2.46421
		S2	turquoise	-0.107056
		S2	turquoise	-1.67188
		S3	turquoise	-1.7818
		S2	turquoise	-3.41587
		S1	turquoise	-0.540261
		S3	turquoise	-1.59829
		S3	turquoise	-1.37345
		S3	turquoise	0.459503
		S1	turquoise	-3.98878
		S1	turquoise	-1.37643
		S1	turquoise	-0.155172
		S3	turquoise	-2.61304
		S3	turquoise	-1.6426
		S3	turquoise	-2.90344
		S3	turquoise	-1.3409
		S3	turquoise	-3.03167
		S1	turquoise	-4.27418
		S2	turquoise	-2.46399
		S2	turquoise	-2.80173
		S1	turquoise	-2.70249
		Profibrotic PT	turquoise	4.82563
		S1	turquoise	-1.75573
		S1	turquoise	-0.251505
		S1	turquoise	-1.46846
		S2	turquoise	-2.57396
		S2	turquoise	-2.74942
		S2	turquoise	-2.61952
		S1	turquoise	-1.69533
		Profibrotic PT	turquoise	2.58033
		Profibrotic PT	turquoise	1.86915
		S1	turquoise	-1.73328
		S3	turquoise	-2.66671
		S2	turquoise	-2.57851
		S2	turquoise	-2.10166
		S1	turquoise	-1.49172
		S3	turquoise	-0.63542
		S1	turquoise	-1.72116
		Profibrotic PT	turquoise	4.63262
		S3	turquoise	-0.379661
		S2	turquoise	-1.68384
		S2	turquoise	-2.4613
		S3	turquoise	0.555756
		S3	turquoise	-2.32549
		S3	turquoise	-0.210253
		Profibrotic PT	turquoise	4.00561
		S2	turquoise	-2.79588
		S3	turquoise	-3.53516
		S3	turquoise	-2.85253
		S3	turquoise	-3.70081
		S2	turquoise	-2.55422
		S1	turquoise	-0.0366143
		S2	turquoise	-2.90208
		S1	turquoise	-2.392
		S1	turquoise	-2.41078
		S2	turquoise	-1.89455
		S2	turquoise	-2.28222
		S1	turquoise	-2.07155
		S3	turquoise	-2.03458
		S3	turquoise	-1.94527
		Profibrotic PT	turquoise	9.06969
		S3	turquoise	-1.96752
		Profibrotic PT	turquoise	4.69825
		Profibrotic PT	turquoise	6.56882
		S2	turquoise	-2.74357
		S2	turquoise	-1.56539
		S1	turquoise	-0.783414
		S2	turquoise	-3.40983
		S2	turquoise	-2.31832
		Profibrotic PT	turquoise	-1.40218
		S2	turquoise	-2.48366
		S3	turquoise	-3.74807
		S2	turquoise	-2.16714
		S1	turquoise	-3.4637
		S3	turquoise	-3.23835
		S2	turquoise	-3.43684
		S1	turquoise	-1.44412
		Profibrotic PT	turquoise	2.13198
		Profibrotic PT	turquoise	4.69974
		Profibrotic PT	turquoise	5.75989
		S1	turquoise	0.231298
		S2	turquoise	-2.76705
		Profibrotic PT	turquoise	0.627014
		Profibrotic PT	turquoise	-0.11537
		S2	turquoise	-3.61924
		S2	turquoise	1.41036
		S3	turquoise	-1.29411
		S1	turquoise	-3.23287
		S2	turquoise	-3.27015
		S3	turquoise	-1.7124
		S2	turquoise	-2.04869
		S1	turquoise	2.16572
		Profibrotic PT	turquoise	4.30822
		S3	turquoise	-3.41492
		S3	turquoise	-1.67604
		S3	turquoise	-0.662458
		S2	turquoise	-0.511709
		S2	turquoise	-1.7601
		Profibrotic PT	turquoise	4.11035
		S2	turquoise	-1.99925
		S3	turquoise	-3.20255
		Profibrotic PT	turquoise	2.62342
		S3	turquoise	-2.23437
		Profibrotic PT	turquoise	3.69591
		S3	turquoise	-2.93447
		S3	turquoise	-1.70479
		S1	turquoise	-3.25763
		S1	turquoise	-1.42743
		Profibrotic PT	turquoise	10.7208
		S2	turquoise	-1.12006
		S3	turquoise	-3.41119
		S1	turquoise	-1.11203
		S3	turquoise	-1.84075
		S1	turquoise	-0.458475
		S2	turquoise	-1.53059
		S2	turquoise	-2.10266
		Profibrotic PT	turquoise	-0.854322
		S3	turquoise	-2.06297
		Profibrotic PT	turquoise	-0.622295
		S1	turquoise	-1.12153
		Profibrotic PT	turquoise	2.118
		Profibrotic PT	turquoise	3.47392
		S1	turquoise	-2.24963
		S2	turquoise	-1.45406
		S2	turquoise	-1.82859
		S2	turquoise	-3.30715
		S3	turquoise	-1.15545
		S2	turquoise	-1.78756
		S3	turquoise	-2.6498
		S1	turquoise	-2.62238
		S1	turquoise	0.157416
		Profibrotic PT	turquoise	-0.742011
		S3	turquoise	-3.46795
		S3	turquoise	-1.94122
		S2	turquoise	-2.35755
		S2	turquoise	-2.62841
		Profibrotic PT	turquoise	2.33617
		S2	turquoise	-0.990478
		S1	turquoise	-0.511649
		S1	turquoise	-0.816859
		Profibrotic PT	turquoise	1.17112
		S3	turquoise	-1.29597
		S2	turquoise	-0.330782
		Profibrotic PT	turquoise	7.26232
		S2	turquoise	-2.99718
		S2	turquoise	-0.516474
		S1	turquoise	-0.690675
		S2	turquoise	-3.00757
		Profibrotic PT	turquoise	1.72417
		S1	turquoise	-0.458031
		S2	turquoise	-2.84251
		S2	turquoise	-1.73087
		S2	turquoise	-1.77702
		S3	turquoise	-0.945557
		S2	turquoise	-4.10834
		S3	turquoise	-2.57141
		S2	turquoise	-2.50654
		Profibrotic PT	turquoise	1.28294
		S3	turquoise	-3.32266
		S2	turquoise	-1.39243
		S2	turquoise	-1.93499
		S2	turquoise	-2.17006
		S3	turquoise	-0.613118
		S1	turquoise	-2.1683
		S1	turquoise	-4.04203
		Profibrotic PT	turquoise	1.61112
		Profibrotic PT	turquoise	2.97748
		S3	turquoise	-2.38737
		S1	turquoise	-2.4024
		S1	turquoise	-1.74765
		S2	turquoise	-3.47327
		S2	turquoise	-2.51722
		S2	turquoise	-1.03917
		S3	turquoise	-2.49422
		Profibrotic PT	turquoise	2.75974
		S3	turquoise	-1.7564
		S2	turquoise	-1.17835
		S3	turquoise	-2.90215
		S3	turquoise	3.72241
		S3	turquoise	-2.76782
		S2	turquoise	-3.15109
		S3	turquoise	-2.24845
		S1	turquoise	-0.455585
		S3	turquoise	-3.62205
		S3	turquoise	-3.40483
		S1	turquoise	0.173428
		S3	turquoise	-1.18985
		Profibrotic PT	turquoise	8.47186
		Profibrotic PT	turquoise	6.78659
		S2	turquoise	-2.89946
		S2	turquoise	-3.03326
		S1	turquoise	-1.95519
		Profibrotic PT	turquoise	1.36962
		S2	turquoise	-1.5979
		S3	turquoise	-4.22374
		S2	turquoise	-2.55623
		S1	turquoise	-0.573515
		S2	turquoise	-1.56192
		S1	turquoise	-2.35574
		S1	turquoise	-2.16969
		Profibrotic PT	turquoise	7.02287
		S1	turquoise	-0.975343
		S3	turquoise	-1.81391
		S3	turquoise	-1.68131
		S3	turquoise	-2.00872
		S1	turquoise	-2.41087
		Profibrotic PT	turquoise	5.83206
		S1	turquoise	-0.793914
		S1	turquoise	-1.55439
		S2	turquoise	-2.61941
		Profibrotic PT	turquoise	8.25373
		S1	turquoise	-3.41312
		Profibrotic PT	turquoise	5.35035
		S2	turquoise	-2.6057
		S3	turquoise	-2.9326
		S1	turquoise	-0.235144
		S2	turquoise	-2.30143
		Profibrotic PT	turquoise	3.6094
		S2	turquoise	-2.05998
		S2	turquoise	-2.53434
		S3	turquoise	0.728785
		S3	turquoise	-3.20018
		S1	turquoise	-1.35868
		S2	turquoise	-2.98513
		Profibrotic PT	turquoise	6.83313
		Profibrotic PT	turquoise	4.33242
		Profibrotic PT	turquoise	-2.21817
		Profibrotic PT	turquoise	3.93987
		Profibrotic PT	turquoise	2.03962
		S3	turquoise	4.33866
		Profibrotic PT	turquoise	3.30714
		S1	turquoise	0.16692
		S3	turquoise	0.843189
		Profibrotic PT	turquoise	2.18224
		S3	turquoise	-1.81348
		S1	turquoise	-1.5865
		S3	turquoise	-2.19407
		S2	turquoise	-3.40852
		Profibrotic PT	turquoise	0.356807
		S1	turquoise	-3.08587
		S2	turquoise	-2.10343
		S1	turquoise	-0.0385611
		S2	turquoise	-1.89331
		S3	turquoise	-0.839661
		S1	turquoise	-2.51169
		S2	turquoise	-1.45029
		Profibrotic PT	turquoise	1.62739
		Profibrotic PT	turquoise	1.32938
		S2	turquoise	-3.59962
		Profibrotic PT	turquoise	8.60655
		S2	turquoise	-3.22006
		S1	turquoise	-1.33654
		S2	turquoise	-1.5453
		S2	turquoise	-1.89411
		Profibrotic PT	turquoise	0.865109
		S3	turquoise	-3.42187
		S1	turquoise	-1.96344
		S3	turquoise	-2.64817
		S3	turquoise	-2.42008
		S3	turquoise	-3.9986
		S1	turquoise	-2.29821
		S3	turquoise	-1.67917
		S3	turquoise	-2.97767
		Profibrotic PT	turquoise	2.08597
		S1	turquoise	-0.492189
		S2	turquoise	-3.35001
		S2	turquoise	-3.20218
		S3	turquoise	-2.30772
		S2	turquoise	-3.7599
		Profibrotic PT	turquoise	-1.06505
		S2	turquoise	-2.36495
		S3	turquoise	-3.58691
		S2	turquoise	-1.71051
		S2	turquoise	-1.68568
		S1	turquoise	-1.07688
		S1	turquoise	-2.05999
		S1	turquoise	-0.0384852
		S2	turquoise	-2.31275
		S1	turquoise	-2.42968
		S1	turquoise	-2.8973
		S3	turquoise	-0.963761
		S3	turquoise	-2.52633
		S2	turquoise	-1.3122
		S1	turquoise	0.830115
		Profibrotic PT	turquoise	0.886589
		S3	turquoise	-0.945848
		Profibrotic PT	turquoise	4.41387
		S1	turquoise	-0.702494
		S1	turquoise	-1.7382
		S1	turquoise	-2.05752
		Profibrotic PT	turquoise	0.745809
		S3	turquoise	-2.26725
		Profibrotic PT	turquoise	3.73765
		S1	turquoise	-1.52638
		Profibrotic PT	turquoise	-1.79267
		S2	turquoise	-1.85789
		S3	turquoise	-0.0567592
		S1	turquoise	7.59758
		S2	turquoise	-3.12898
		S1	turquoise	-0.995212
		S1	turquoise	-1.09378
		S3	turquoise	-1.03941
		S2	turquoise	-1.02257
		S2	turquoise	0.130114
		S3	turquoise	-1.29465
		S2	turquoise	-3.45791
		S1	turquoise	-2.71691
		S1	turquoise	-1.26166
		S3	turquoise	-0.678994
		S3	turquoise	-3.19771
		S1	turquoise	-0.531028
		S3	turquoise	-2.56063
		S2	turquoise	-0.69931
		Profibrotic PT	turquoise	1.24462
		S1	turquoise	-1.80416
		Profibrotic PT	turquoise	3.86203
		S1	turquoise	-0.510167
		S1	turquoise	-2.13497
		S1	turquoise	-1.745
		S3	turquoise	0.150535
		Profibrotic PT	turquoise	12.4581
		S1	turquoise	-2.62329
		S1	turquoise	0.452144
		S3	turquoise	-2.57374
		S2	turquoise	-1.98723
		S1	turquoise	-0.583572
		S2	turquoise	-2.58188
		S3	turquoise	-0.925714
		S3	turquoise	-1.69833
		S3	turquoise	-2.90651
		S2	turquoise	-3.20662
		Profibrotic PT	turquoise	5.00667
		S1	turquoise	1.22657
		S2	turquoise	-0.654283
		S1	turquoise	-2.555
		S2	turquoise	-2.17901
		S2	turquoise	-2.49549
		S1	turquoise	-1.73946
		Profibrotic PT	turquoise	-1.46327
		Profibrotic PT	turquoise	0.405085
		S3	turquoise	-1.45818
		S1	turquoise	-0.557224
		S2	turquoise	-3.36516
		Profibrotic PT	turquoise	6.08552
		S3	turquoise	-3.03824
		S1	turquoise	-2.5677
		S1	turquoise	-3.30926
		S3	turquoise	-1.62503
		Profibrotic PT	turquoise	1.45942
		S3	turquoise	-2.19408
		S1	turquoise	-2.39485
		S2	turquoise	-2.93206
		S3	turquoise	-2.67486
		S1	turquoise	-1.97243
		Profibrotic PT	turquoise	-2.52331
		Profibrotic PT	turquoise	5.69991
		S3	turquoise	-3.22793
		S2	turquoise	-2.36933
		S3	turquoise	-1.4243
		S3	turquoise	-3.19418
		S2	turquoise	-3.11588
		S3	turquoise	-2.43676
		Profibrotic PT	turquoise	3.3181
		S3	turquoise	-3.53892
		S3	turquoise	-3.1433
		Profibrotic PT	turquoise	2.64589
		S2	turquoise	-2.10598
		S2	turquoise	-2.2339
		S3	turquoise	0.720027
		S3	turquoise	-2.14908
		S1	turquoise	-1.94058
		S3	turquoise	-0.551631
		Profibrotic PT	turquoise	-0.189272
		S1	turquoise	-1.97757
		S1	turquoise	-2.49342
		S2	turquoise	-1.56947
		S2	turquoise	-1.32649
		S3	turquoise	-2.70166
		S3	turquoise	-2.17986
		S3	turquoise	-2.18262
		S3	turquoise	-2.43551
		S1	turquoise	-2.07584
		S2	turquoise	-0.865592
		S3	turquoise	-1.398
		S3	turquoise	-1.59336
		S1	turquoise	-2.35583
		S3	turquoise	-2.01235
		S1	turquoise	3.55272
		Profibrotic PT	turquoise	8.47578
		S1	turquoise	0.386544
		S2	turquoise	1.35484
		Profibrotic PT	turquoise	0.872527
		S1	turquoise	-1.59593
		Profibrotic PT	turquoise	4.9127
		S2	turquoise	-2.5304
		S1	turquoise	-0.106681
		S1	turquoise	0.078385
		S1	turquoise	-2.62933
		Profibrotic PT	turquoise	1.75488
		Profibrotic PT	turquoise	3.24321
		S1	turquoise	-1.64422
		Profibrotic PT	turquoise	6.46186
		S1	turquoise	-1.98427
		S3	turquoise	3.01764
		S3	turquoise	3.79364
		S2	turquoise	-2.8583
		S1	turquoise	-0.397743
		S3	turquoise	-2.33701
		Profibrotic PT	turquoise	1.74669
		Profibrotic PT	turquoise	-1.43996
		S3	turquoise	-2.94182
		S2	turquoise	-2.58807
		S3	turquoise	-0.211001
		Profibrotic PT	turquoise	1.13131
		S1	turquoise	1.09632
		Profibrotic PT	turquoise	-0.581624
		Profibrotic PT	turquoise	1.02555
		S2	turquoise	-2.36603
		S3	turquoise	-1.94697
		S3	turquoise	-0.446537
		Profibrotic PT	turquoise	10.3074
		S1	turquoise	-1.5407
		S1	turquoise	-2.94255
		S3	turquoise	-1.27895
		S3	turquoise	-2.14126
		S3	turquoise	-2.7997
		S1	turquoise	-0.170629
		S3	turquoise	-1.27429
		S3	turquoise	-2.07187
		S1	turquoise	-1.53807
		S1	turquoise	-2.59653
		S1	turquoise	-1.93461
		S3	turquoise	-2.08712
		S3	turquoise	-1.23256
		S3	turquoise	-3.46472
		S1	turquoise	-2.34169
		S1	turquoise	-2.51201
		S2	turquoise	-2.55165
		Profibrotic PT	turquoise	-0.919734
		S3	turquoise	-0.643164
		S2	turquoise	-3.36202
		S3	turquoise	-2.29658
		S1	turquoise	-2.5171
		Profibrotic PT	turquoise	0.85437
		Profibrotic PT	turquoise	3.34616
		S1	turquoise	-2.36188
		Profibrotic PT	turquoise	-1.66115
		S2	turquoise	-4.10982
		Profibrotic PT	turquoise	0.387221
		Profibrotic PT	turquoise	3.58251
		S2	turquoise	-2.36137
		S3	turquoise	-0.272008
		S3	turquoise	-0.432466
		S3	turquoise	-2.27239
		S2	turquoise	2.51195
		S1	turquoise	-0.118516
		S3	turquoise	-3.72742
		S1	turquoise	1.16311
		S3	turquoise	3.95893
		S1	turquoise	-1.45454
		S1	turquoise	-0.144083
		Profibrotic PT	turquoise	5.97453
		S3	turquoise	-2.12675
		S3	turquoise	-3.06281
		S2	turquoise	-3.98799
		Profibrotic PT	turquoise	0.752389
		S3	turquoise	-3.57713
		S1	turquoise	-1.86247
		S2	turquoise	-3.39138
		S1	turquoise	-0.893966
		S1	turquoise	0.194891
		S2	turquoise	-3.02276
		S1	turquoise	-3.59344
		S2	turquoise	-1.80511
		S3	turquoise	-0.360932
		Profibrotic PT	turquoise	1.93044
		Profibrotic PT	turquoise	4.56692
		Profibrotic PT	turquoise	-1.47591
		S3	turquoise	-2.87689
		S3	turquoise	-1.9601
		Profibrotic PT	turquoise	-0.179911
		S1	turquoise	-2.32462
		S3	turquoise	-2.82418
		Profibrotic PT	turquoise	5.13975
		S3	turquoise	-4.35019
		S3	turquoise	-3.79147
		S1	turquoise	-0.0752825
		S1	turquoise	0.210524
		S3	turquoise	-0.769259
		Profibrotic PT	turquoise	-1.07798
		S3	turquoise	-3.69626
		S3	turquoise	-3.38963
		S3	turquoise	-1.50251
		S1	turquoise	-0.924696
		S3	turquoise	-3.08818
		S3	turquoise	-2.9125
		S3	turquoise	-3.45192
		S2	turquoise	-3.20767
		Profibrotic PT	turquoise	4.08054
		S3	turquoise	-1.47823
		S1	turquoise	-1.69681
		S3	turquoise	-2.32117
		S1	turquoise	-2.21852
		S2	turquoise	-1.12677
		S2	turquoise	-2.5849
		Profibrotic PT	turquoise	2.75417
		S3	turquoise	-1.55378
		S1	turquoise	-1.30677
		Profibrotic PT	turquoise	5.63458
		S1	turquoise	-2.27103
		S1	turquoise	-1.67731
		S1	turquoise	-1.5468
		Profibrotic PT	turquoise	2.01552
		S1	turquoise	-1.20746
		S3	turquoise	-3.13105
		S3	turquoise	-1.80136
		S3	turquoise	-1.07358
		S2	turquoise	-2.24835
		S1	turquoise	-2.26287
		S2	turquoise	-3.86273
		S2	turquoise	-3.31956
		S1	turquoise	-2.32238
		S1	turquoise	-0.808298
		S1	turquoise	-1.69429
		S3	turquoise	-3.68578
		Profibrotic PT	turquoise	2.82854
		S1	turquoise	-1.53113
		S3	turquoise	-1.62392
		S2	turquoise	-3.17211
		Profibrotic PT	turquoise	4.36865
		S3	turquoise	-0.847848
		S1	turquoise	-0.327238
		S1	turquoise	-2.86479
		S3	turquoise	-1.03517
		S2	turquoise	-1.68803
		S1	turquoise	-1.73991
		S3	turquoise	0.943996
		S3	turquoise	-0.724405
		S2	turquoise	1.24845
		S3	turquoise	-3.30175
		S2	turquoise	-2.41749
		S3	turquoise	-1.68891
		S1	turquoise	-3.72666
		S2	turquoise	-2.07796
		S3	turquoise	-0.189034
		Profibrotic PT	turquoise	3.96024
		S2	turquoise	-2.82155
		S3	turquoise	-1.40334
		S1	turquoise	-2.27242
		S1	turquoise	-0.313079
		S3	turquoise	-0.684008
		S1	turquoise	-0.739415
		S3	turquoise	-3.21323
		Profibrotic PT	turquoise	8.4701
		S2	turquoise	-0.723356
		S1	turquoise	-0.997349
		S3	turquoise	-2.47495
		S2	turquoise	-1.90963
		S2	turquoise	-2.7374
		S2	turquoise	-2.53451
		S3	turquoise	-1.29112
		S3	turquoise	0.119247
		S1	turquoise	-1.74901
		S1	turquoise	-1.47351
		S3	turquoise	-3.76642
		Profibrotic PT	turquoise	3.21596
		S2	turquoise	2.61169
		Profibrotic PT	turquoise	5.91639
		S3	turquoise	-1.22492
		S1	turquoise	-2.1381
		S3	turquoise	-2.535
		S1	turquoise	0.738084
		S2	turquoise	-1.56648
		Profibrotic PT	turquoise	4.58583
		S3	turquoise	-1.56464
		S2	turquoise	-2.11894
		Profibrotic PT	turquoise	5.92131
		S2	turquoise	-2.86863
		S3	turquoise	-3.1997
		S3	turquoise	-1.79856
		S2	turquoise	-2.10104
		S3	turquoise	-1.89607
		S3	turquoise	-1.55643
		Profibrotic PT	turquoise	2.2516
		S2	turquoise	-1.34682
		S2	turquoise	-3.05945
		S2	turquoise	-2.1055
		Profibrotic PT	turquoise	5.93749
		Profibrotic PT	turquoise	4.72374
		S1	turquoise	-2.38264
		Profibrotic PT	turquoise	3.64299
		S1	turquoise	-1.74992
		S3	turquoise	-1.52243
		S1	turquoise	-2.3837
		Profibrotic PT	turquoise	-1.60566
		S2	turquoise	-2.38102
		Profibrotic PT	turquoise	7.63482
		S3	turquoise	-2.125
		S3	turquoise	-2.63217
		S3	turquoise	0.754179
		S3	turquoise	-2.66343
		S2	turquoise	-1.78359
		Profibrotic PT	turquoise	2.31924
		S1	turquoise	-2.99495
		S3	turquoise	-3.55765
		Profibrotic PT	turquoise	3.05879
		S3	turquoise	-3.75225
		S3	turquoise	-2.1345
		S3	turquoise	-1.53996
		S2	turquoise	-1.08747
		S1	turquoise	-0.0139414
		S1	turquoise	-0.421362
		S2	turquoise	-2.50987
		S1	turquoise	-2.00341
		S1	turquoise	-1.22679
		S1	turquoise	-1.30669
		S1	turquoise	-1.56477
		Profibrotic PT	turquoise	1.01786
		S2	turquoise	-0.292028
		S1	turquoise	-2.88876
		S3	turquoise	-2.85451
		S3	turquoise	-2.65431
		S1	turquoise	-1.63248
		S3	turquoise	-4.00443
		S3	turquoise	-1.55273
		Profibrotic PT	turquoise	2.44155
		S3	turquoise	-2.10183
		S3	turquoise	-2.5889
		S1	turquoise	-0.0727711
		S3	turquoise	-1.41659
		S2	turquoise	-1.24415
		S3	turquoise	-1.71845
		S3	turquoise	-1.03914
		S1	turquoise	-2.74114
		S3	turquoise	-1.99274
		S2	turquoise	-2.2049
		S2	turquoise	-2.90518
		Profibrotic PT	turquoise	2.79113
		S2	turquoise	-1.08894
		S2	turquoise	-1.02874
		S2	turquoise	-2.27961
		S1	turquoise	-1.6577
		S3	turquoise	-3.33536
		S3	turquoise	-1.51507
		Profibrotic PT	turquoise	10.366
		S2	turquoise	-1.27692
		S1	turquoise	-2.24714
		S3	turquoise	-1.06274
		S2	turquoise	-1.86737
		S1	turquoise	1.70592
		S2	turquoise	-1.65973
		S3	turquoise	-1.78092
		S2	turquoise	-2.48092
		Profibrotic PT	turquoise	1.07143
		S2	turquoise	-3.43571
		S2	turquoise	-2.08391
		S2	turquoise	-2.69379
		S1	turquoise	-1.1556
		S2	turquoise	-1.19431
		S2	turquoise	-1.38643
		S2	turquoise	1.13023
		S1	turquoise	-2.24395
		Profibrotic PT	turquoise	3.2794
		S2	turquoise	-2.44261
		S1	turquoise	-2.19234
		S3	turquoise	-3.18662
		S1	turquoise	-0.893248
		S1	turquoise	-1.43757
		S1	turquoise	-1.98096
		S3	turquoise	-1.61229
		S1	turquoise	-2.60121
		S2	turquoise	-0.526607
		S1	turquoise	0.674514
		S3	turquoise	-1.55765
		S1	turquoise	-1.6302
		Profibrotic PT	turquoise	3.69098
		S3	turquoise	-2.1064
		S2	turquoise	-1.03876
		Profibrotic PT	turquoise	3.83936
		S3	turquoise	-3.92298
		S3	turquoise	-2.24089
		S2	turquoise	-1.40651
		S2	turquoise	-2.05137
		S3	turquoise	-0.294878
		Profibrotic PT	turquoise	5.88576
		S3	turquoise	-3.44609
		S1	turquoise	-1.21569
		S2	turquoise	-2.98638
		Profibrotic PT	turquoise	0.639904
		S1	turquoise	-3.46917
		S2	turquoise	-0.422712
		S2	turquoise	-2.88786
		S2	turquoise	-0.700556
		S1	turquoise	-3.24333
		S1	turquoise	-1.83313
		S1	turquoise	-2.01791
		Profibrotic PT	turquoise	4.40338
		Profibrotic PT	turquoise	5.58025
		Profibrotic PT	turquoise	4.56333
		S2	turquoise	-2.21883
		S3	turquoise	-2.79851
		S1	turquoise	-2.04926
		S1	turquoise	2.60737
		Profibrotic PT	turquoise	3.59839
		S3	turquoise	-1.18247
		S1	turquoise	-1.43654
		Profibrotic PT	turquoise	4.16408
		Profibrotic PT	turquoise	3.89638
		S3	turquoise	-0.512249
		S2	turquoise	-1.3945
		S2	turquoise	-1.00609
		S1	turquoise	-2.27668
		S1	turquoise	-0.815287
		Profibrotic PT	turquoise	1.04188
		Profibrotic PT	turquoise	2.81476
		Profibrotic PT	turquoise	1.0418
		S1	turquoise	2.61077
		S2	turquoise	-2.75767
		S2	turquoise	-2.64131
		S3	turquoise	-2.45
		S2	turquoise	-3.13854
		S1	turquoise	-1.56093
		S1	turquoise	1.67173
		S3	turquoise	-0.72115
		S2	turquoise	-1.23965
		S1	turquoise	-3.01371
		S3	turquoise	4.67994
		Profibrotic PT	turquoise	7.0088
		S2	turquoise	-2.96525
		S2	turquoise	-0.751262
		S1	turquoise	-1.40754
		S1	turquoise	-1.20337
		S3	turquoise	-2.25499
		S2	turquoise	-1.94368
		S1	turquoise	-0.603266
		S3	turquoise	-1.96103
		S3	turquoise	-2.69773
		S3	turquoise	-2.35127
		S2	turquoise	-2.37677
		S1	turquoise	-2.65052
		S3	turquoise	-2.95383
		S3	turquoise	0.751597
		Profibrotic PT	turquoise	1.03726
		S1	turquoise	-2.97097
		S1	turquoise	-1.35877
		S3	turquoise	-2.64017
		Profibrotic PT	turquoise	6.01648
		S1	turquoise	2.46389
		S2	turquoise	-1.39953
		S1	turquoise	-1.52109
		S1	turquoise	-0.398252
		S2	turquoise	-2.44372
		S1	turquoise	-1.29955
		S2	turquoise	-3.01171
		Profibrotic PT	turquoise	9.9472
		S2	turquoise	-0.0964204
		Profibrotic PT	turquoise	6.71533
		Profibrotic PT	turquoise	7.06504
		S2	turquoise	-1.76417
		Profibrotic PT	turquoise	0.569979
		S1	turquoise	-1.41229
		S1	turquoise	-1.58811
		S3	turquoise	-2.08805
[truncated: 1,602 more rows]
