# Supplementary material for: Tubular insulin-induced gene 1 deficiency promotes NAD+ consumption and exacerbates kidney fibrosis
Source: EMBO Mol Med. 2024 May 28;16(7):11. doi: 10.1038/s44321-024-00081-7 (PMC11251182; doi:10.1038/s44321-024-00081-7)
Supplement: Supplementary file 7 — Source data Fig. 2 [file 44321_2024_81_MOESM7_ESM.zip]

Archive with 88 entries (78 files):
- Figure 2/
- __MACOSX/._Figure 2
- Figure 2/.DS_Store
- __MACOSX/Figure 2/._.DS_Store
- Figure 2/2I/
- __MACOSX/Figure 2/._2I
- Figure 2/2C,D,E,G,J.xlsx
- __MACOSX/Figure 2/._2C,D,E,G,J.xlsx
- Figure 2/2H/
- __MACOSX/Figure 2/._2H
- Figure 2/2A/
- __MACOSX/Figure 2/._2A
- Figure 2/2F/
- __MACOSX/Figure 2/._2F
- Figure 2/~$2C,D,E,G,J.xlsx
- __MACOSX/Figure 2/._~$2C,D,E,G,J.xlsx
- Figure 2/2D/
- __MACOSX/Figure 2/._2D
- Figure 2/2B/
- __MACOSX/Figure 2/._2B
- Figure 2/2I/Insig1∩üäKap+ UUO IF.tif
- __MACOSX/Figure 2/2I/._Insig1∩üäKap+ UUO IF.tif
- Figure 2/2I/Insig1floxflox+ UUO IF.tif
- __MACOSX/Figure 2/2I/._Insig1floxflox+ UUO IF.tif
- Figure 2/2H/Insig1∩üäKap+ UUO TEM.tif
- __MACOSX/Figure 2/2H/._Insig1∩üäKap+ UUO TEM.tif
- Figure 2/2H/Insig1floxflox+ UUO TEM.tif
- __MACOSX/Figure 2/2H/._Insig1floxflox+ UUO TEM.tif
- Figure 2/2A/Gel Insig1floxflox.tif
- __MACOSX/Figure 2/2A/._Gel Insig1floxflox.tif
- Figure 2/2A/Gel Kap-Cre.tif
- __MACOSX/Figure 2/2A/._Gel Kap-Cre.tif
- Figure 2/2F/western COL-I.tif
- __MACOSX/Figure 2/2F/._western COL-I.tif
- Figure 2/2F/.DS_Store
- __MACOSX/Figure 2/2F/._.DS_Store
- Figure 2/2F/western E-CADHERIN.tif
- __MACOSX/Figure 2/2F/._western E-CADHERIN.tif
- Figure 2/2F/western GAPDH(E-CADHERIN).tif
- __MACOSX/Figure 2/2F/._western GAPDH(E-CADHERIN).tif
- Figure 2/2F/western ╬▒-SMA.tif
- __MACOSX/Figure 2/2F/._western ╬▒-SMA.tif
- Figure 2/2F/Repeats/
- __MACOSX/Figure 2/2F/._Repeats
- Figure 2/2F/western GAPDH(COL-I,╬▒-SMA, VIM).tif
- __MACOSX/Figure 2/2F/._western GAPDH(COL-I,╬▒-SMA, VIM).tif
- Figure 2/2F/western VIMENTIN.tif
- __MACOSX/Figure 2/2F/._western VIMENTIN.tif
- Figure 2/2D/FN IHC/
- __MACOSX/Figure 2/2D/._FN IHC
- Figure 2/2D/.DS_Store
- __MACOSX/Figure 2/2D/._.DS_Store
- Figure 2/2D/Sirius red/
- __MACOSX/Figure 2/2D/._Sirius red
- Figure 2/2B/western INSIG1.tif
- __MACOSX/Figure 2/2B/._western INSIG1.tif
- Figure 2/2B/western ╬▒-TUBULIN.tif
- __MACOSX/Figure 2/2B/._western ╬▒-TUBULIN.tif
- Figure 2/2F/Repeats/western GAPDH  repeat(COL-I,╬▒-SMA).tif
- __MACOSX/Figure 2/2F/Repeats/._western GAPDH  repeat(COL-I,╬▒-SMA).tif
- Figure 2/2F/Repeats/western COL-I  repeat.tif
- __MACOSX/Figure 2/2F/Repeats/._western COL-I  repeat.tif
- Figure 2/2F/Repeats/western ╬▒-SMA  repeat.tif
- __MACOSX/Figure 2/2F/Repeats/._western ╬▒-SMA  repeat.tif
- Figure 2/2F/Repeats/western VIMENTIN  repeat.tif
- __MACOSX/Figure 2/2F/Repeats/._western VIMENTIN  repeat.tif
- Figure 2/2F/Repeats/western GAPDH  repeat(E-CAD,VIM).tif
- __MACOSX/Figure 2/2F/Repeats/._western GAPDH  repeat(E-CAD,VIM).tif
- Figure 2/2F/Repeats/Read me.txt
- __MACOSX/Figure 2/2F/Repeats/._Read me.txt
- Figure 2/2F/Repeats/western E-CADHERIN  repeat.tif
- __MACOSX/Figure 2/2F/Repeats/._western E-CADHERIN  repeat.tif
- Figure 2/2D/FN IHC/Insig1floxflox+ UUO.tif
- __MACOSX/Figure 2/2D/FN IHC/._Insig1floxflox+ UUO.tif
- Figure 2/2D/FN IHC/Insig1∩üäKap+ UUO.tif
- __MACOSX/Figure 2/2D/FN IHC/._Insig1∩üäKap+ UUO.tif
- Figure 2/2D/FN IHC/Insig1floxflox.tif
- __MACOSX/Figure 2/2D/FN IHC/._Insig1floxflox.tif
- Figure 2/2D/FN IHC/Insig1∩üäKap.tif
- __MACOSX/Figure 2/2D/FN IHC/._Insig1∩üäKap.tif
- Figure 2/2D/Sirius red/Insig1floxflox+UUO.tif
- __MACOSX/Figure 2/2D/Sirius red/._Insig1floxflox+UUO.tif
- Figure 2/2D/Sirius red/Insig1∩üäKap+ UUO.tif
- __MACOSX/Figure 2/2D/Sirius red/._Insig1∩üäKap+ UUO.tif
- Figure 2/2D/Sirius red/Insig1floxflox.tif
- __MACOSX/Figure 2/2D/Sirius red/._Insig1floxflox.tif
- Figure 2/2D/Sirius red/Insig1∩üäKap.tif
- __MACOSX/Figure 2/2D/Sirius red/._Insig1∩üäKap.tif
