# Supplementary material for: Tubular insulin-induced gene 1 deficiency promotes NAD+ consumption and exacerbates kidney fibrosis
Source: EMBO Mol Med. 2024 May 28;16(7):11. doi: 10.1038/s44321-024-00081-7 (PMC11251182; doi:10.1038/s44321-024-00081-7)
Supplement: Supplementary file 7 — Source data Fig. 2 [file 44321_2024_81_MOESM7_ESM.zip › Figure 2/2C,D,E,G,J.xlsx]

## Sheet: Sheet1
			IntDen	IntDen					Sirius red	Sirius red	IHC FN	IHC FN		Figure 2E		Gapdh	Fn	Acta2	Col1a1	Gapdh	Postn	Gapdh	Vim	Fn	Acta2	Col1a1	Postn	Vim		Figure 2G		Gapdh	Cyp4b1	Slc6a13	Slc7a13	Gapdh	Cd74	Pdgfb	Cyp4b1	Slc6a13	Slc7a13	Cd74	Pdgfb		Figure 2J		Gapdh	Atf6	Atf6
	Figure 2C		α-TUBULIN	INSIG1	INSIG1		Figure 2D		Fibrotic area	relative fibrotic area	Mean of IOD	relative positive area			Insig1flox/flox 1	19.926	26.2777	28.4151	26.98	17.3221	31.6567	20.5742	30.0919	0.933781	0.719848	0.801916	1.13883	1.01118			Insig1flox/flox+UUO1	18.6497	22.5283	25.7962	23.4647	18.8875	20.1361	21.658	0.788992	1.10004	0.615056	1.29716	1.54605			Insig1flox/flox 1	19.58	27.79	0.651321
		Insig1flox/flox 1	138108	119287	0.690553			Insig1flox/flox 1	4.0899	1.53197	8.45798	0.83287			Insig1flox/flox 2	20.234	26.071	28.1266	26.369	18.2177	32.8397	21.7416	31.0239	1.33477	1.08903	1.51708	0.933091	1.19035			Insig1flox/flox+UUO2	20.4693	23.898	27.7049	23.9747	18.4764	22.6789	24.1603	1.07775	1.03417	1.5246	0.167414	0.2052			Insig1flox/flox 2	19.91	28.36	0.551503
		Insig1flox/flox 2	105012	155112	1.18094			Insig1flox/flox 2	2.5912	0.970596	8.23634	0.811045			Insig1flox/flox 3	20.031	26.3232	28.8767	26.969	17.9867	31.8176	20.2747	29.947	0.97346	0.562427	0.869318	1.61474	0.908394			Insig1flox/flox+UUO3	20.4657	23.7707	27.3934	23.9142	19.3212	21.4085	22.6608	1.17422	1.28025	1.58592	0.725358	1.0421			Insig1flox/flox 3	19.79	27.68	0.813064
		Insig1flox/flox 3	120579	170197	1.1285			Insig1flox/flox 3	1.8398	0.689141	12.0864	1.19017			Insig1flox/flox 4	19.903	26.0784	27.859	26.398	18.1748	33.6685	21.6929	31.2897	1.05529	1.04174	1.18111	0.50996	0.957274			Insig1flox/flox+UUO4	18.5005	22.4858	25.781	23.2985	17.2602	17.7851	20.1349	0.732754	1.00251	0.622377	2.14235	1.43833			Insig1flox/flox 4	19.63	26.91	1.24095
		Insig1ΔKap 1	141910	5122	0.0288569			Insig1flox/flox 4	2.7233	1.02008	12.3382	1.21496			Insig1flox/flox 5	18.485	25.2477	25.8344	25.886	16.6789	31.5194	19.5677	29.2018	0.702525	1.58658	0.630783	0.801967	0.932806			Insig1flox/flox+UUO5	18.1495	21.3919	26.2116	22.8802	19.1914	21.3981	22.9707	1.22628	0.583161	0.652082	0.667731	0.76835			Insig1flox/flox 5	18.39	25.18	1.74284
		Insig1ΔKap 2	134580	3794	0.0225393			Insig1flox/flox 5	2.1043	0.788216	9.65723	0.950962			Insig1flox/flox+UUO1	20.216	23.6424	24.6042	21.443	18.2778	25.3886	20.956	27.5821	7.09448	12.3535	45.5328	170.234	7.50416			Insig1ΔKap +UUO1	18.4929	23.0113	27.0965	26.1018	18.4883	18.9363	20.5078	0.506401	0.400696	0.0886899	2.25952	2.60183			Insig1flox/flox+UUO1	19.89	26.07	2.66003
		Insig1ΔKap 3	146345	4421	0.0241527			Insig1ΔKap 1	1.0172	0.381017	14.9636	1.47349			Insig1flox/flox+UUO2	21.278	25.6821	27.3076	23.971	20.4174	27.4418	20.9627	27.6813	3.60187	3.95932	16.4817	180.749	7.03786			Insig1ΔKap +UUO2	18.0298	22.3513	25.7577	23.4582	18.6173	18.7867	20.8249	0.580417	0.735187	0.402032	2.74091	2.28391			Insig1flox/flox+UUO2	20.83	27.93	1.40585
								Insig1ΔKap 2	2.172	0.813575	9.73698	0.958815			Insig1flox/flox+UUO3	20.998	24.8234	25.7908	22.452	19.5112	26.0089	20.8903	27.4218	5.38265	9.33688	38.9022	260.38	8.01254			Insig1ΔKap +UUO3	18.7901	23.6233	26.5227	24.7808	19.2423	19.3647	21.4421	0.407138	0.732816	0.272275	2.83157	2.2961			Insig1flox/flox+UUO3	20.68	27.77	1.41563
								Insig1ΔKap 3	2.5013	0.936922	11.1057	1.09359			Insig1flox/flox+UUO4	20.736	24.2166	25.9717	23.142	18.4446	26.373	20.4045	26.9667	6.83555	6.86844	20.1097	96.5868	7.84322			Insig1ΔKap +UUO4	18.0059	22.3455	25.9216	23.5984	18.5982	18.6473	21.3478	0.573198	0.645446	0.358822	2.97931	1.56862			Insig1flox/flox+UUO4	20.21	27.25	1.46555
								Insig1ΔKap 4	1.68263	0.630267	8.96138	0.88244			Insig1flox/flox+UUO5	21.495	24.2584	25.2799	23.409	20.2896	26.3028	20.3892	25.7141	11.2357	18.7729	28.2784	364.298	18.492			Insig1ΔKap +UUO5	18.8223	23.6758	26.681	25.4676	19.4677	20.6014	22.5532	0.40144	0.671475	0.172964	1.40473	1.24277			Insig1flox/flox+UUO5	21.2	27.47	2.49915
								Insig1ΔKap 5	2.3958	0.897404	9.8627	0.971194			Insig1ΔKap 1	19.967	25.195	26.1103	25.894	17.9966	31.8598	21.296	29.5338	2.03476	3.65913	1.75113	1.57899	2.45526			Insig1ΔKap +UUO6	18.4999	23.0406	27.2573	26.3161	17.7705	18.6838	20.609	0.49861	0.360161	0.0768216	1.63664	1.4749			Insig1ΔKap 1	19.76	27.68	0.796331
								Insig1ΔKap 6	3.31438	1.24148	11.1872	1.10162			Insig1ΔKap 2	21.08	25.9249	27.5975	26.429	19.3236	32.0742	21.1981	29.6941	2.65534	2.82513	2.61641	3.41426	2.05296																		Insig1ΔKap 2	20.36	29.09	0.454213
								Insig1flox/flox+UUO1	12.5894	4.71568	23.9475	2.35814			Insig1ΔKap 3	20.721	25.7859	28.3613	25.979	18.5474	31.8942	21.2024	29.0377	2.27883	1.29675	2.78387	2.25851	3.24546																		Insig1ΔKap 3	20.35	29.29	0.392684
								Insig1flox/flox+UUO2	13.2227	4.9529	27.1607	2.67456			Insig1ΔKap 4	21.235	28.4868	29.4901	28.857	19.093	30.9658	21.1248	31.1695	0.50046	0.846798	0.541057	6.27398	0.701737																		Insig1ΔKap 4	21.08	28.95	0.824414
								Insig1flox/flox+UUO3	12.5183	4.68901	22.6903	2.23435			Insig1ΔKap 5	20.496	26.8543	28.1356	26.783	18.3031	31.9659	20.1461	29.4383	0.929534	1.29714	1.36449	1.81425	1.18225																		Insig1ΔKap 5	20.13	28.12	0.758615
								Insig1flox/flox+UUO4	18.462	6.91538	25.0807	2.46973			Insig1ΔKap 6	21.259	26.948	27.4707	27.505	19.1118	30.9467	20.1998	/	1.47835	3.49004	1.40358	6.44095	/																		Insig1ΔKap 6	21.04	28.9	0.830148
								Insig1flox/flox+UUO5	18.9667	7.10444	23.4345	2.30763			Insig1ΔKap +UUO1	20.753	22.8257	23.7119	20.676	18.7899	23.0928	20.5898	25.5385	18.1321	33.2734	112.388	1192.07	24.0006																		Insig1ΔKap +UUO1	20.51	25.69	5.32005
								Insig1ΔKap +UUO1	12.0421	4.51067	29.6639	2.92105			Insig1ΔKap +UUO2	20.463	22.5861	24.6437	20.918	18.3561	22.9569	20.4696	26.2287	17.507	14.2634	77.7468	969.688	13.6854																		Insig1ΔKap +UUO2	20.23	25.77	4.1452
								Insig1ΔKap +UUO2	15.8863	5.95061	28.1762	2.77455			Insig1ΔKap +UUO3	21.346	23.9134	26.002	22.405	19.1835	24.188	20.9566	26.4986	12.8718	10.2639	51.1602	733.007	15.908																		Insig1ΔKap +UUO3	21.18	27.09	3.20748
								Insig1ΔKap +UUO3	30.6799	11.4919	33.5247	3.30122			Insig1ΔKap +UUO4	20.541	23.1141	24.3549	21.077	18.4944	23.106	19.665	25.2587	12.8172	18.3949	73.4721	962.446	15.3494																		Insig1ΔKap +UUO4	20.35	26.63	2.48189
								Insig1ΔKap +UUO4	32.3458	12.1159	62.3264	6.13737			Insig1ΔKap +UUO5	20.863	23.6354	24.3502	21.233	18.5786	23.4111	21.2971	27.0816	11.1633	23.0685	82.4318	825.784	13.4479																		Insig1ΔKap +UUO5	20.38	25.83	4.41202
								Insig1ΔKap +UUO5	25.5494	9.57014	30.2803	2.98174			Insig1ΔKap +UUO6	19.814	22.928	23.4124	20.705	17.6628	22.7604	19.7564	25.2043	8.80909	21.3553	57.4473	687.187	16.9808																		Insig1ΔKap +UUO6	19.42	25.35	3.16332
								Insig1ΔKap +UUO6	23.0793	8.6449	45.4578	4.4763
