# Supplementary material for: Tubular insulin-induced gene 1 deficiency promotes NAD+ consumption and exacerbates kidney fibrosis
Source: EMBO Mol Med. 2024 May 28;16(7):11. doi: 10.1038/s44321-024-00081-7 (PMC11251182; doi:10.1038/s44321-024-00081-7)
Supplement: Supplementary file 7 — Source data Fig. 2 [file 44321_2024_81_MOESM7_ESM.zip › Figure 2/2F/Repeats/Read me.txt]

Figure 2F(Insig1flox/flox n=2; Insig1flox/flox UUO n=2; Insig1∆Kap n=3; Insig1∆Kap UUO n=3 for calculate.
In western GAPDH  repeat(E-CAD,VIM), Insig1flox/flox n=3; Insig1flox/flox UUO n=3. Because each group has a duplicate sample.
