# Supplementary material for: Tubular insulin-induced gene 1 deficiency promotes NAD+ consumption and exacerbates kidney fibrosis
Source: EMBO Mol Med. 2024 May 28;16(7):11. doi: 10.1038/s44321-024-00081-7 (PMC11251182; doi:10.1038/s44321-024-00081-7)
Supplement: Supplementary file 8 — Source data Fig. 3 [file 44321_2024_81_MOESM8_ESM.zip]

Archive with 42 entries (36 files):
- Figure 3/
- __MACOSX/._Figure 3
- Figure 3/3C/
- __MACOSX/Figure 3/._3C
- Figure 3/.DS_Store
- __MACOSX/Figure 3/._.DS_Store
- Figure 3/3H/
- __MACOSX/Figure 3/._3H
- Figure 3/3G/
- __MACOSX/Figure 3/._3G
- Figure 3/3A-F.xlsx
- __MACOSX/Figure 3/._3A-F.xlsx
- Figure 3/3C/FN IHC/
- __MACOSX/Figure 3/3C/._FN IHC
- Figure 3/3C/.DS_Store
- __MACOSX/Figure 3/3C/._.DS_Store
- Figure 3/3C/Sirius red/
- __MACOSX/Figure 3/3C/._Sirius red
- Figure 3/3H/IK-56Nx.tif
- __MACOSX/Figure 3/3H/._IK-56Nx.tif
- Figure 3/3H/IK+ 56Nx.tif
- __MACOSX/Figure 3/3H/._IK+ 56Nx.tif
- Figure 3/3G/Insig1floxflox+56Nx.tif
- __MACOSX/Figure 3/3G/._Insig1floxflox+56Nx.tif
- Figure 3/3G/Insig1∩üäKap+ 56Nx.tif
- __MACOSX/Figure 3/3G/._Insig1∩üäKap+ 56Nx.tif
- Figure 3/3C/FN IHC/Insig1∩üäKap+56NX.tif
- __MACOSX/Figure 3/3C/FN IHC/._Insig1∩üäKap+56NX.tif
- Figure 3/3C/FN IHC/Insig1floxflox+56Nx.tif
- __MACOSX/Figure 3/3C/FN IHC/._Insig1floxflox+56Nx.tif
- Figure 3/3C/FN IHC/Insig1floxflox.tif
- __MACOSX/Figure 3/3C/FN IHC/._Insig1floxflox.tif
- Figure 3/3C/FN IHC/Insig1∩üäKap.tif
- __MACOSX/Figure 3/3C/FN IHC/._Insig1∩üäKap.tif
- Figure 3/3C/Sirius red/Insig1∩üäKap+56NX.tif
- __MACOSX/Figure 3/3C/Sirius red/._Insig1∩üäKap+56NX.tif
- Figure 3/3C/Sirius red/Insig1floxflox+56NX.tif
- __MACOSX/Figure 3/3C/Sirius red/._Insig1floxflox+56NX.tif
- Figure 3/3C/Sirius red/Insig1floxflox.tif
- __MACOSX/Figure 3/3C/Sirius red/._Insig1floxflox.tif
- Figure 3/3C/Sirius red/Insig1∩üäKap.tif
- __MACOSX/Figure 3/3C/Sirius red/._Insig1∩üäKap.tif
