# Supplementary material for: Tubular insulin-induced gene 1 deficiency promotes NAD+ consumption and exacerbates kidney fibrosis
Source: EMBO Mol Med. 2024 May 28;16(7):11. doi: 10.1038/s44321-024-00081-7 (PMC11251182; doi:10.1038/s44321-024-00081-7)
Supplement: Supplementary file 8 — Source data Fig. 3 [file 44321_2024_81_MOESM8_ESM.zip › Figure 3/3A-F.xlsx]

## Sheet: Sheet1
																	Sirius red	Sirius red	IHC FN	IHC FN
	Figure 3A		OD value	Proteinuria (μg/ml)	Urine volume (ml)	Total Proteinuria (μg)			Figure 3B		BUN(mmol/L)	Scr(μmol/L)			Figure 3C		Fibrotic area	relative fibrotic area	Mean of IOD	relative positive area			Figure 3D		Gapdh	Fn	Gapdh	Col3a1	Gapdh	Col1a1	Fn	Col1a1	Col3a1			Figure 3E		Gapdh	Cd74	Slc6a13	Cd74	Slc6a13			Figure 3F		Gapdh	Trib3	Atf6
		Insig1flox/flox 1	0.902	35.1196	0.6	21.0718				Insig1flox/flox 1	7.5	5				Insig1flox/flox 1	1.388	0.897796	9.11805	0.910149				Insig1flox/flox 1	16.86	25.8	16.88	26.24	18.9578	30.9311	1.18929	1.30769	1.16524				Insig1flox/flox+5/6Nx1	16.2578	22.5795	23.9473	0.743218	1.11416				Insig1flox/flox 1	17.3757	29.9755	26.1165
		Insig1flox/flox 2	0.849	32.0844	0.763	24.4804				Insig1flox/flox 2	8	5				Insig1flox/flox 2	1.8391	1.18958	12.5522	1.25294				Insig1flox/flox 2	17.79	26.84	17.58	27.23	18.8991	31.066	1.10198	1.14346	1.41483				Insig1flox/flox+5/6Nx2	16.8227	22.8186	24.6435	0.931481	1.01724				Insig1flox/flox 2	17.9658	29.8969	26.6319
		Insig1flox/flox 3	0.804	29.5794	0.87	25.734				Insig1flox/flox 3	6.5	10				Insig1flox/flox 3	0.8765	0.566944	8.43843	0.842311				Insig1flox/flox 3	17.14	26.14	16.81	27.16	17.8105	31.6469	1.14084	0.35946	1.22317				Insig1flox/flox+5/6Nx3	15.7976	21.9017	23.4992	0.864181	1.10481				Insig1flox/flox 3	17.3788	29.8322	25.703
		Insig1flox/flox 4	0.797	29.1958	0.44	12.8461				Insig1flox/flox 4	8	10				Insig1flox/flox 4	1.61454	1.04433	10.5528	1.05337				Insig1flox/flox 4	16.88	26.45	16.51	28.36	17.6477	30.69	0.768492	0.623326	0.599001				Insig1flox/flox+5/6Nx4	19.0923	24.6137	27.1365	1.29416	0.871259				Insig1flox/flox 4	17.1417	29.6049	26.3439
		Insig1flox/flox 5	1.062	44.8135	0.53	23.7512				Insig1flox/flox 5	9.5	5				Insig1flox/flox 5	2.0119	1.30135	9.15508	0.913845				Insig1flox/flox 5	16.94	26.08	16.87	27.82	16.6491	28.6592	1.03534	1.27469	0.818259				Insig1flox/flox+5/6Nx5	16.7412	22.6475	24.7276	0.991184	0.906944				Insig1flox/flox 5	17.2952	30.1607	26.3328
		Insig1flox/flox 6	1.044	43.6845	0.36	15.7264				Insig1flox/flox 6	9	10				Insig1flox/flox 6	1.6763	1.08428	10.2925	1.02738				Insig1flox/flox 6	16.17	25.75	15.95	26.34	16.8893	28.8807	0.763183	1.29138	0.779505				Insig1flox/flox+5/6Nx6	17.2713	22.9311	25.1373	1.17587	0.985866				Insig1flox/flox 6	16.2258	29.2626	25.2094
		Insig1ΔKap 1	1.306	61.0213	0.24	14.6451				Insig1ΔKap 1	11.5	5				Insig1flox/flox+5/6Nx1	3.0157	1.95064	19.9767	1.99404				Insig1flox/flox+5/6Nx1	17.24	26.08	16.9	25.87	22.3877	33.0449	1.27465	3.25589	2.23555				Insig1ΔKap +5/6Nx1	18.6486	22.64	26.7606	3.73748	0.831252				Insig1flox/flox+5/6Nx1	17.4739	29.1073	26.229
		Insig1ΔKap 2	2.007	115.885	0.1	11.5885				Insig1ΔKap 2	10	5				Insig1flox/flox+5/6Nx2	6.498	4.20308	25.9665	2.59194				Insig1flox/flox+5/6Nx2	18.21	25.68	18.23	27.14	19.5216	29.7774	3.2946	4.30025	1.98705				Insig1ΔKap +5/6Nx2	19.927	24.3325	28.3522	2.80512	0.669095				Insig1flox/flox+5/6Nx2	18.2845	30.8996	26.8124
		Insig1ΔKap 3	1.373	65.7527	0.31	20.3833				Insig1ΔKap 3	12.5	5				Insig1flox/flox+5/6Nx3	4.68127	3.02798	20.0912	2.00547				Insig1flox/flox+5/6Nx3	17.12	24.9	17.12	26.54	18.2488	29.0227	2.65756	3.00302	1.06483				Insig1ΔKap +5/6Nx3	18.2013	23.3645	26.3447	1.659	0.813365				Insig1flox/flox+5/6Nx3	17.0968	32.1264	26.4962
		Insig1ΔKap 4	0.809	29.8544	0.87	25.9733				Insig1ΔKap 4	8.5	10				Insig1flox/flox+5/6Nx4	2.38383	1.54193	26.5103	2.64621				Insig1flox/flox+5/6Nx4	18.55	25.87	18.21	27.47	20.2371	30.8294	3.65558	3.4057	1.46472				Insig1ΔKap +5/6Nx4	18.7696	24.1712	26.6982	1.40627	0.943991				Insig1flox/flox+5/6Nx4	19.2014	30.5225	28.2994
		Insig1ΔKap 5	1.422	69.2861	0.35	24.2501				Insig1ΔKap 5	10.5	10				Insig1flox/flox+5/6Nx5	4.4091	2.85193	21.9182	2.18784				Insig1flox/flox+5/6Nx5	17.61	25.89	17.6	26.75	19.3696	30.6255	1.87918	2.1501	1.32927				Insig1ΔKap +5/6Nx5	19.7904	24.7605	28.5966	1.89657	0.513768				Insig1flox/flox+5/6Nx5	18.8156	31.2478	26.7653
		Insig1ΔKap 6	1.016	41.9472	0.3	12.5842				Insig1ΔKap 6	9.5	5				Insig1flox/flox+5/6Nx6	3.6326	2.34966	18.8838	1.88496				Insig1flox/flox+5/6Nx6	18.02	26.63	17.69	27.87	18.9927	30.5096	1.49495	1.79429	1.23168													Insig1flox/flox+5/6Nx6	18.2213	30.172	26.7272
		Insig1flox/flox+5/6Nx1	0.317	7.373	4	29.492				Insig1flox/flox+5/6Nx1	13	15				Insig1ΔKap 1	2.4627	1.59294	7.84908	0.783483				Insig1ΔKap 1	18.41	27.03	18.26	28.75	19.5308	31.5595	1.48463	1.25841	2.65853													Insig1ΔKap 1	17.3053	/	24.4322
		Insig1flox/flox+5/6Nx2	0.443	12.1507	3.2	38.8821				Insig1flox/flox+5/6Nx2	17.5	25				Insig1ΔKap 2	0.8627	0.558018	13.1864	1.31624				Insig1ΔKap 2	18.12	27.31	18.18	28.6	19.6863	32.0385	1.00007	1.00559	1.56985													Insig1ΔKap 2	18.7105	28.6379	26.3851
		Insig1flox/flox+5/6Nx3	0.481	13.7389	2.2	30.2255				Insig1flox/flox+5/6Nx3	13	10				Insig1ΔKap 3	2.05973	1.33229	11.3493	1.13287				Insig1ΔKap 3	17.54	26.66	17.22	27.77	18.5648	30.3581	1.04979	1.4814	0.986663													Insig1ΔKap 3	18.2952	29.054	26.1695
		Insig1flox/flox+5/6Nx4	0.84	31.578	0.76	23.9993				Insig1flox/flox+5/6Nx4	16.5	15				Insig1ΔKap 4	1.1489	0.74314	14.9427	1.49156				Insig1ΔKap 4	16.96	25.91	16.63	26.9	16.8362	29.2733	1.18108	0.948179	0.829681													Insig1ΔKap 4	16.7075	29.0622	24.9926
		Insig1flox/flox+5/6Nx5	0.815	30.1855	0.75	22.6391				Insig1flox/flox+5/6Nx5	16.5	20				Insig1ΔKap 5	1.124	0.727034	11.8779	1.18564				Insig1ΔKap 5	17.29	26.94	16.9	27.93	18.4774	30.2357	0.727037	1.51776	0.864914													Insig1ΔKap 5	16.691	29.6363	25.5605
		Insig1flox/flox+5/6Nx6	0.578	18.0735	1.4	25.3029				Insig1flox/flox+5/6Nx6	15	15				Insig1ΔKap 6	1.7952	1.16118	8.27587	0.826085				Insig1ΔKap 6	17.71	26.6	17.53	28.48	19.2685	30.5116	1.23123	2.16912	0.993526													Insig1ΔKap 6	17.5844	28.7556	25.6815
		Insig1ΔKap +5/6Nx1	0.207	3.90267	7.01	27.3577				Insig1ΔKap +5/6Nx1	22.5	30				Insig1ΔKap +5/6Nx1	3.5329	2.64216	49.1426	4.90534				Insig1ΔKap +5/6Nx1	20.95	27.58	20.89	29.55	18.614	28.0358	5.89749	7.66573	1.75398													Insig1ΔKap +5/6Nx1	20.7475	29.7767	28.0898
		Insig1ΔKap +5/6Nx2	0.745	26.3986	1.8	47.5175				Insig1ΔKap +5/6Nx2	25	30				Insig1ΔKap +5/6Nx2	6.51845	4.21631	23.7031	2.36601				Insig1ΔKap +5/6Nx2	19.43	27.02	19.45	28.07	20.5125	30.5565	3.03165	4.98049	2.73327													Insig1ΔKap +5/6Nx2	19.8557	30.7378	27.3005
		Insig1ΔKap +5/6Nx3	0.502	14.6438	2.9	42.467				Insig1ΔKap +5/6Nx3	19.5	25				Insig1ΔKap +5/6Nx3	5.1253	3.31518	19.2568	1.92219				Insig1ΔKap +5/6Nx3	19.97	27.08	19.69	28.66	21.022	30.8884	4.22837	5.63272	2.67702													Insig1ΔKap +5/6Nx3	19.991	29.232	27.0831
		Insig1ΔKap +5/6Nx4	0.515	15.2134	2.7	41.0763				Insig1ΔKap +5/6Nx4	23.5	30				Insig1ΔKap +5/6Nx4	5.17543	3.34761	40.9854	4.0911				Insig1ΔKap +5/6Nx4	19.68	25.52	19.57	27.19	20.8154	30.5067	10.1972	6.36003	4.28896													Insig1ΔKap +5/6Nx4	19.7485	29.772	26.7743
		Insig1ΔKap +5/6Nx5	0.57	17.7014	2	35.4028				Insig1ΔKap +5/6Nx5	21	25				Insig1ΔKap +5/6Nx5	8.7303	5.647	51.9519	5.18576				Insig1ΔKap +5/6Nx5	19.82	27.22	19.84	28.69	21.2286	31.9683	3.45839	3.07496	3.11802													Insig1ΔKap +5/6Nx5	20.3472	28.9175	27.4935
[truncated: 2 more columns]
