# Supplementary material for: Tubular insulin-induced gene 1 deficiency promotes NAD+ consumption and exacerbates kidney fibrosis
Source: EMBO Mol Med. 2024 May 28;16(7):11. doi: 10.1038/s44321-024-00081-7 (PMC11251182; doi:10.1038/s44321-024-00081-7)
Supplement: Supplementary file 9 — Source data Fig. 4 [file 44321_2024_81_MOESM9_ESM.zip]

Archive with 58 entries (50 files):
- Figure 4/
- __MACOSX/._Figure 4
- Figure 4/.DS_Store
- __MACOSX/Figure 4/._.DS_Store
- Figure 4/4B/
- __MACOSX/Figure 4/._4B
- Figure 4/4D/
- __MACOSX/Figure 4/._4D
- Figure 4/4C-H.xlsx
- __MACOSX/Figure 4/._4C-H.xlsx
- Figure 4/4A/
- __MACOSX/Figure 4/._4A
- Figure 4/4H/
- __MACOSX/Figure 4/._4H
- Figure 4/4B/western INSIG1.tif
- __MACOSX/Figure 4/4B/._western INSIG1.tif
- Figure 4/4B/western ╬▒-TUBULIN.tif
- __MACOSX/Figure 4/4B/._western ╬▒-TUBULIN.tif
- Figure 4/4D/FN IHC/
- __MACOSX/Figure 4/4D/._FN IHC
- Figure 4/4D/.DS_Store
- __MACOSX/Figure 4/4D/._.DS_Store
- Figure 4/4D/╬▒-SMA IHC/
- __MACOSX/Figure 4/4D/._╬▒-SMA IHC
- Figure 4/4D/Sirius red/
- __MACOSX/Figure 4/4D/._Sirius red
- Figure 4/4A/Gel Insig1floxflox.tif
- __MACOSX/Figure 4/4A/._Gel Insig1floxflox.tif
- Figure 4/4A/Gel S100A4-Cre.tif
- __MACOSX/Figure 4/4A/._Gel S100A4-Cre.tif
- Figure 4/4H/Insig1∩üäS100A4 +56NX.jpg
- __MACOSX/Figure 4/4H/._Insig1∩üäS100A4 +56NX.jpg
- Figure 4/4H/Insig1floxflox+56NX.jpg
- __MACOSX/Figure 4/4H/._Insig1floxflox+56NX.jpg
- Figure 4/4D/FN IHC/Insig1floxflox+UUO.jpg
- __MACOSX/Figure 4/4D/FN IHC/._Insig1floxflox+UUO.jpg
- Figure 4/4D/FN IHC/Insig1∩üäS100A4.jpg
- __MACOSX/Figure 4/4D/FN IHC/._Insig1∩üäS100A4.jpg
- Figure 4/4D/FN IHC/Insig1floxflox.jpg
- __MACOSX/Figure 4/4D/FN IHC/._Insig1floxflox.jpg
- Figure 4/4D/FN IHC/Insig1∩üäS100A4+UUO.jpg
- __MACOSX/Figure 4/4D/FN IHC/._Insig1∩üäS100A4+UUO.jpg
- Figure 4/4D/╬▒-SMA IHC/Insig1floxflox+UUO.jpg
- __MACOSX/Figure 4/4D/╬▒-SMA IHC/._Insig1floxflox+UUO.jpg
- Figure 4/4D/╬▒-SMA IHC/Insig1∩üäS100A4.jpg
- __MACOSX/Figure 4/4D/╬▒-SMA IHC/._Insig1∩üäS100A4.jpg
- Figure 4/4D/╬▒-SMA IHC/Insig1floxflox.jpg
- __MACOSX/Figure 4/4D/╬▒-SMA IHC/._Insig1floxflox.jpg
- Figure 4/4D/╬▒-SMA IHC/Insig1∩üäS100A4+UUO.jpg
- __MACOSX/Figure 4/4D/╬▒-SMA IHC/._Insig1∩üäS100A4+UUO.jpg
- Figure 4/4D/Sirius red/Insig1floxflox+UUO.jpg
- __MACOSX/Figure 4/4D/Sirius red/._Insig1floxflox+UUO.jpg
- Figure 4/4D/Sirius red/Insig1∩üäS100A4.jpg
- __MACOSX/Figure 4/4D/Sirius red/._Insig1∩üäS100A4.jpg
- Figure 4/4D/Sirius red/Insig1floxflox.jpg
- __MACOSX/Figure 4/4D/Sirius red/._Insig1floxflox.jpg
- Figure 4/4D/Sirius red/Insig1∩üäS100A4+UUO.jpg
- __MACOSX/Figure 4/4D/Sirius red/._Insig1∩üäS100A4+UUO.jpg
