# Supplementary material for: Tubular insulin-induced gene 1 deficiency promotes NAD+ consumption and exacerbates kidney fibrosis
Source: EMBO Mol Med. 2024 May 28;16(7):11. doi: 10.1038/s44321-024-00081-7 (PMC11251182; doi:10.1038/s44321-024-00081-7)
Supplement: Supplementary file 9 — Source data Fig. 4 [file 44321_2024_81_MOESM9_ESM.zip › Figure 4/4C-H.xlsx]

## Sheet: Sheet1
																																															Sirius red	Sirius red
			IntDen	IntDen					Sirius red	Sirius red	IHC FN	IHC FN	IHC α-SMA	IHC α-SMA		Figure 4E		Gapdh	Fn	Acta2	Col3a1	Vim	Fn	Acta2	Col3a1	Vim		Figure 4F		BUN(mmol/L)	Scr(μmol/L)		Figure 4G		Gapdh	Fn	Acta2	Col3a1	Vim	Fn	Acta2	Col3a1	Vim		Figure 4H		Fibrotic area	relative fibrotic area
	Figure 4C		α-TUBULIN	INSIG1	INSIG1		Figure 4D		Fibrotic area	relative fibrotic area	Mean of IOD	relative positive area	Mean of IOD	relative positive area			Insig1flox/flox 1	15.12	24.67	22.69	24.98	23.97	1.08925	1.46249	1.34342	1.47223			Insig1flox/flox+5/6Nx1	18.8	24			Insig1flox/flox+5/6Nx1	13.3728	23.7186	22.2593	27.5951	22.9964	0.778595	1.03938	0.985349	0.987346			Insig1flox/flox+5/6Nx1	13.5575	0.628242
		Insig1flox/flox 1	1651	1345.69	1.02857			Insig1flox/flox 1	3.014	1.06017	59.6264	1.30772	28.2769	0.845289			Insig1flox/flox 2	14.7	25.02	23.24	25.56	24.27	0.638753	0.746612	0.67171	0.893789			Insig1flox/flox+5/6Nx2	17.6	24			Insig1flox/flox+5/6Nx2	13.4026	23.7981	22.2685	27.4796	22.8474	0.752201	1.05428	1.08972	1.11757			Insig1flox/flox+5/6Nx2	22.15	1.02641
		Insig1flox/flox 2	1768.55	1397.26	0.997002			Insig1flox/flox 2	2.88483	1.01473	38.3127	0.840273	31.6039	0.944746			Insig1flox/flox 3	14.93	24.8	22.88	25.59	24.29	0.872562	1.12384	0.771592	1.03384			Insig1flox/flox+5/6Nx3	17.6	16			Insig1flox/flox+5/6Nx3	13.2916	23.805	22.3882	27.3529	23.0523	0.69318	0.898494	1.10159	0.897772			Insig1flox/flox+5/6Nx3	22.4464	1.04015
		Insig1flox/flox 3	2006.11	1549.06	0.974427			Insig1flox/flox 3	2.702	0.950423	52.2163	1.14521	33.9309	1.01431			Insig1flox/flox 4	15.15	24.43	23.11	25.51	24.58	1.31342	1.11607	0.949941	0.984871			Insig1flox/flox+5/6Nx4	23.2	32			Insig1flox/flox+5/6Nx4	13.5314	22.8848	22.9685	27.9808	22.9384	1.54886	0.709613	0.841754	1.14721			Insig1flox/flox+5/6Nx4	24.787	1.14861
		Insig1ΔS100A4 1	1790.3	343.891	0.242399			Insig1flox/flox 4	2.80333	0.986067	43.624	0.95676	44.0654	1.31726			Insig1flox/flox 5	15.07	24.21	23.21	24.89	24.45	1.44727	0.985161	1.38119	1.0196			Insig1flox/flox+5/6Nx5	17.2	20			Insig1flox/flox+5/6Nx5	13.9782	23.6648	22.5446	28.2011	23.8148	1.22949	1.29753	0.98492	0.851797			Insig1flox/flox+5/6Nx5	24.9594	1.1566
		Insig1ΔS100A4 2	1885.82	136.692	0.0914701			Insig1flox/flox 5	2.23367	0.785688	46.483	1.01946	27.2683	0.815139			Insig1flox/flox 6	15.04	25.36	23.98	25.51	25.2	0.638753	0.565826	0.880204	0.593783			Insig1ΔS100A4 +5/6Nx1	21.6	20			Insig1ΔS100A4 +5/6Nx1	14.642	23.8489	23.9917	/	24.4301	1.71444	0.753905	/	0.880902			Insig1ΔS100A4 +5/6Nx1	23.3128	1.08029
		Insig1ΔS100A4 3	1949.33	197.248	0.127692			Insig1flox/flox 6	3.41983	1.20292	33.311	0.730575	35.5685	1.06326			Insig1ΔS100A4 1	15.43	24.7	23.8	25.35	25	1.32256	0.839982	1.28869	0.893789			Insig1ΔS100A4 +5/6Nx2	25.2	32			Insig1ΔS100A4 +5/6Nx2	13.5751	22.7874	22.9807	27.6121	23.2148	1.70815	0.725303	1.12033	0.976385			Insig1ΔS100A4 +5/6Nx2	20.8115	0.964386
								Insig1flox/flox+UUO1	16.5263	5.8131	162.737	3.56914	126.429	3.77937			Insig1ΔS100A4 2	15.13	24.5	24.06	25.28	25.2	1.23399	0.569762	1.09879	0.632004			Insig1ΔS100A4 +5/6Nx3	18.8	16			Insig1ΔS100A4 +5/6Nx3	13.6662	23.0963	22.8795	27.5855	23.093	1.46871	0.828656	1.21554	1.13158			Insig1ΔS100A4 +5/6Nx3	21.3215	0.988019
								Insig1flox/flox+UUO2	16.6015	5.83954	150.337	3.29719	119.675	3.57747			Insig1ΔS100A4 3	17.16	24.72	26.96	26.13	27.14	4.32689	0.311743	2.48959	0.672687			Insig1ΔS100A4 +5/6Nx4	13.2	12			Insig1ΔS100A4 +5/6Nx4	12.9284	23.9781	22.1944	27.3376	22.9621	0.477958	0.798928	0.865585	0.742982			Insig1ΔS100A4 +5/6Nx4	23.134	1.07201
								Insig1flox/flox+UUO3	16.1723	5.68859	151.784	3.32891	97.6566	2.91928			Insig1ΔS100A4 4	16.4	24.05	25.05	24.67	25.69	4.06521	0.691802	4.04436	1.08523			Insig1ΔS100A4 +5/6Nx5	22	32			Insig1ΔS100A4 +5/6Nx5	13.6783	23.9146	22.1903	28.7109	23.4439	0.83997	1.34746	0.561902	0.894774			Insig1ΔS100A4 +5/6Nx5	16.8782	0.78212
								Insig1flox/flox+UUO4	16.277	5.7254	127.906	2.80524	109.86	3.28407			Insig1ΔS100A4 5	19.46	27.05	27.37	26.83	27.38	4.23784	1.15543	7.54704	2.80501
								Insig1flox/flox+UUO5	15.905	5.59455	144.729	3.17419	104.843	3.13411			Insig1ΔS100A4 6	18.02	25.42	25.64	25.91	26.29	4.83438	1.41268	5.26309	2.20077
								Insig1flox/flox+UUO6	16.5005	5.80402	171.936	3.7709	115.583	3.45516			Insig1flox/flox+UUO1	18.71	21.63	23.89	21.16	22.9	107.883	7.66577	228.478	37.22
								Insig1ΔS100A4 1	3.94533	1.38776	49.3027	1.0813	45.5811	1.36257			Insig1flox/flox+UUO2	16.41	19.79	21.33	19.02	21.46	78.4298	9.1796	204.493	20.5065
								Insig1ΔS100A4 2	3.57117	1.25615	44.9166	0.985108	37.3447	1.11636			Insig1flox/flox+UUO3	16.5	19.73	20.83	19.27	21.27	87.0233	13.8176	183.027	24.8988
								Insig1ΔS100A4 3	3.4455	1.21195	46.8315	1.02711	26.5648	0.794108			Insig1flox/flox+UUO4	17.13	18.51	20.41	18.95	20.61	313.719	28.6097	353.584	60.8846
								Insig1ΔS100A4 4	3.85467	1.35587	62.9104	1.37975	38.7952	1.15972			Insig1flox/flox+UUO5	18.49	21.8	24.54	20.78	23.31	82.3291	4.1943	255.275	24.0507
								Insig1ΔS100A4 5	3.15817	1.11088	24.8843	0.545762	30.2195	0.903361			Insig1flox/flox+UUO6	16.61	19.66	21.67	19.73	20.97	98.5873	8.33066	143.6	33.0827
								Insig1ΔS100A4 6	3.24083	1.13996	48.1305	1.0556	36.9076	1.10329			Insig1ΔS100A4 +UUO1	16.77	20.45	21.65	19.91	21.59	63.7048	9.43767	141.623	24.0507
								Insig1ΔS100A4 +UUO1	16.636	5.85168	135.011	2.96105	116.051	3.46914			Insig1ΔS100A4 +UUO2	17.42	20.25	23.1	20.31	21.6	114.828	5.42052	168.419	37.4789
								Insig1ΔS100A4 +UUO2	14.6107	5.13927	153.063	3.35698	106.379	3.18002			Insig1ΔS100A4 +UUO3	18.44	21.42	25.16	21.33	22.92	103.489	2.63615	168.419	30.4423
								Insig1ΔS100A4 +UUO3	15.4985	5.45157	157.297	3.44984	120.787	3.61071			Insig1ΔS100A4 +UUO4	16.95	18.48	20.82	19.11	20.29	282.74	19.0066	279.346	67.0891
								Insig1ΔS100A4 +UUO4	16.4175	5.77482	142.501	3.12532	106.98	3.19798			Insig1ΔS100A4 +UUO5	18.61	20.42	21.81	20.27	21.94	232.862	30.2409	395.055	67.5557
								Insig1ΔS100A4 +UUO5	16.8307	5.92015	141.274	3.09841	127.463	3.8103			Insig1ΔS100A4 +UUO6	19.67	23.17	25	21.68	24.65	72.1701	6.90878	309.954	21.526
								Insig1ΔS100A4 +UUO6	15.1198	5.31837	/	/	/	/
