# Supplementary material for: Tubular insulin-induced gene 1 deficiency promotes NAD+ consumption and exacerbates kidney fibrosis
Source: EMBO Mol Med. 2024 May 28;16(7):11. doi: 10.1038/s44321-024-00081-7 (PMC11251182; doi:10.1038/s44321-024-00081-7)
Supplement: Supplementary file 10 — Source data Fig. 5 [file 44321_2024_81_MOESM10_ESM.zip]

Archive with 56 entries (49 files):
- Figure 5/
- __MACOSX/._Figure 5
- Figure 5/5I/
- __MACOSX/Figure 5/._5I
- Figure 5/5A/
- __MACOSX/Figure 5/._5A
- Figure 5/5F/
- __MACOSX/Figure 5/._5F
- Figure 5/5H/
- __MACOSX/Figure 5/._5H
- Figure 5/.DS_Store
- __MACOSX/Figure 5/._.DS_Store
- Figure 5/5A,B,C,E,F,G,H,J.xlsx
- __MACOSX/Figure 5/._5A,B,C,E,F,G,H,J.xlsx
- Figure 5/5C/
- __MACOSX/Figure 5/._5C
- Figure 5/5D/
- __MACOSX/Figure 5/._5D
- Figure 5/~$5A,B,C,E,F,G,H,J.xlsx
- __MACOSX/Figure 5/._~$5A,B,C,E,F,G,H,J.xlsx
- Figure 5/5I/NC+TGF-╬▓1.jpg
- __MACOSX/Figure 5/5I/._NC+TGF-╬▓1.jpg
- Figure 5/5I/Insig1+TGF-╬▓1.jpg
- __MACOSX/Figure 5/5I/._Insig1+TGF-╬▓1.jpg
- Figure 5/5I/Insig1.jpg
- __MACOSX/Figure 5/5I/._Insig1.jpg
- Figure 5/5I/NC.jpg
- __MACOSX/Figure 5/5I/._NC.jpg
- Figure 5/5A/western INSIG1.tif
- __MACOSX/Figure 5/5A/._western INSIG1.tif
- Figure 5/5A/western GAPDH.tif
- __MACOSX/Figure 5/5A/._western GAPDH.tif
- Figure 5/5F/western INSIG1.tif
- __MACOSX/Figure 5/5F/._western INSIG1.tif
- Figure 5/5F/western GAPDH.tif
- __MACOSX/Figure 5/5F/._western GAPDH.tif
- Figure 5/5H/western FN.tif
- __MACOSX/Figure 5/5H/._western FN.tif
- Figure 5/5H/western CTGF.tif
- __MACOSX/Figure 5/5H/._western CTGF.tif
- Figure 5/5H/western GAPDH.tif
- __MACOSX/Figure 5/5H/._western GAPDH.tif
- Figure 5/5C/western FN.tif
- __MACOSX/Figure 5/5C/._western FN.tif
- Figure 5/5C/western CTGF.tif
- __MACOSX/Figure 5/5C/._western CTGF.tif
- Figure 5/5C/western GAPDH.tif
- __MACOSX/Figure 5/5C/._western GAPDH.tif
- Figure 5/5D/si-NC+TGF-╬▓1.jpg
- __MACOSX/Figure 5/5D/._si-NC+TGF-╬▓1.jpg
- Figure 5/5D/si-Insig1.jpg
- __MACOSX/Figure 5/5D/._si-Insig1.jpg
- Figure 5/5D/si-Insig1+TGF-╬▓1.jpg
- __MACOSX/Figure 5/5D/._si-Insig1+TGF-╬▓1.jpg
- Figure 5/5D/si-NC.jpg
- __MACOSX/Figure 5/5D/._si-NC.jpg
