# Supplementary material for: Tubular insulin-induced gene 1 deficiency promotes NAD+ consumption and exacerbates kidney fibrosis
Source: EMBO Mol Med. 2024 May 28;16(7):11. doi: 10.1038/s44321-024-00081-7 (PMC11251182; doi:10.1038/s44321-024-00081-7)
Supplement: Supplementary file 10 — Source data Fig. 5 [file 44321_2024_81_MOESM10_ESM.zip › Figure 5/5A,B,C,E,F,G,H,J.xlsx]

## Sheet: Sheet1
				IntDen	IntDen											IntDen	IntDen	IntDen														IntDen	IntDen											IntDen	IntDen	IntDen
		Figure 5A		GAPDH	INSIG1	INSIG1		Figure 5B		Gapdh	Insig1	Insig1		Figure 5C		GAPDH	FN	CTGF	FN	CTGF		Figure 5E		Gapdh	Acta2	Col1a1	Acta2	Col1a1		Figure 5F		GAPDH	INSIG1	INSIG1		Figure 5G		Gapdh	Insig1	Insig1		Figure 5H		GAPDH	FN	CTGF	FN	CTGF
			si-NC 1	239910	306019	1.06332			TKPTS si-NC Vehicle1	13.42	20.65	1.06151			TKPTS siNC Vehicle 1	418811	34948	11183	1.00292	0.840037			TKPTS siNC Vehicle 1	13.42	29.15	37.45	0.691805	1.22102			NC1	251681	314526	1.11529			TKPTS NC 1	14.33	21.15	1.01662			TKPTS NC Vehicle 1	324637	10877	12633	0.794101	0.521943
			si-NC 2	280597	315287	0.936675			TKPTS si-NC Vehicle2	13.12	20.38	1.03966			TKPTS siNC Vehicle 2	419525	33494	12059	0.959557	0.904299			TKPTS siNC Vehicle 2	13.12	28.71	37.35	0.762303	1.06296			NC2	236534	245883	0.927716			TKPTS NC 2	14.02	20.77	1.06716			TKPTS NC Vehicle 2	241244	12494	27252	1.22747	1.51515
			si-Insig1-1 1	308103	285032	0.771194			TKPTS si-NC Vehicle3	13.1	20.57	0.898828			TKPTS siNC Vehicle 3	331746	28638	13241	1.03752	1.25566			TKPTS siNC Vehicle 3	13.1	27.67	37.9	1.54589	0.716025			NC3	256431	274980	0.956998			TKPTS NC 3	13.67	20.64	0.916225			TKPTS NC Vehicle 3	265633	10966	19070	0.978432	0.962904
			si-Insig1-1 2	293459	210183	0.597057			TKPTS si-Insig1-3 Vehicle1	13.56	21.32	0.735153			TKPTS siNC TGF-β1 1	384739	138264	170145	4.31921	13.9127			TKPTS siNC TGF-β1 1	13.88	24.41	30.63	25.4296	189.767			Insig1 1	229466	385231	1.49825			TKPTS Insig1 1	13.63	14.44	65.5159			TKPTS NC TGF-β1 1	196158	219889	166385	26.5682	11.3769
			si-Insig1-2 1	302551	236156	0.650678			TKPTS si-Insig1-3 Vehicle2	13.29	21.2	0.662557			TKPTS siNC TGF-β1 2	371390	122649	135196	3.96913	11.4523			TKPTS siNC TGF-β1 2	13.42	23.57	30.42	33.0926	159.574			Insig1 2	200914	379037	1.68365			TKPTS Insig1 2	13.75	14.16	86.4488			TKPTS NC TGF-β1 2	224766	236271	204918	24.9141	12.2282
			si-Insig1-2 2	293835	187409	0.531683			TKPTS si-Insig1-3 Vehicle3	13.15	20.87	0.755821			TKPTS siNC TGF-β1 3	407779	121834	121090	3.59091	9.34204			TKPTS siNC TGF-β1 3	14.04	24.45	30.94	27.6352	171.027			Insig1 3	212556	400058	1.67969			TKPTS Insig1 3	13.17	14.03	63.2842			TKPTS NC TGF-β1 3	209800	246340	190493	27.8288	12.1783
			si-Insig1-3 1	368394	85684	0.193889									TKPTS siInsig1 Vehicle 1	364156	33682	10910	1.11166	0.942531			TKPTS siInsig1 Vehicle 1	13.56	28.06	36.38	1.62275	2.82467															TKPTS Insig1 Vehicle 1	248336	10034	19762	0.957633	1.06735
			si-Insig1-3 2	504626	144992	0.239519									TKPTS siInsig1 Vehicle 2	362831	21658	8932	0.717423	0.774467			TKPTS siInsig1 Vehicle 2	13.29	28.36	36.09	1.09311	2.8641															TKPTS Insig1 Vehicle 2	267748	11974	27996	1.05993	1.40244
															TKPTS siInsig1 Vehicle 3	387965	26443	9118	0.819181	0.739376			TKPTS siInsig1 Vehicle 3	13.15	27.83	35.58	1.4324	3.70143															TKPTS Insig1 Vehicle 3	236615	8931	19522	0.894587	1.10662
															TKPTS siInsig1 TGF-β1 1	357081	256021	219092	8.61728	19.3027			TKPTS siInsig1 TGF-β1 1	14.04	24.08	30.22	35.7145	281.713															TKPTS Insig1 TGF-β11	246128	87398	125819	8.41599	6.85646
															TKPTS siInsig1 TGF-β1 2	368647	155644	231181	5.07438	19.7288			TKPTS siInsig1 TGF-β1 2	13.6	23.54	29.55	38.2778	330.403															TKPTS Insig1 TGF-β12	223261	58233	101132	6.18189	6.07562
															TKPTS siInsig1 TGF-β1 3	341103	179745	237439	6.33334	21.899			TKPTS siInsig1 TGF-β1 3	13.66	23.49	29.85	41.3105	279.767															TKPTS Insig1 TGF-β13	237832	59410	98001	5.92044	5.52681
[truncated: 8 more columns]
