# Supplementary material for: Tubular insulin-induced gene 1 deficiency promotes NAD+ consumption and exacerbates kidney fibrosis
Source: EMBO Mol Med. 2024 May 28;16(7):11. doi: 10.1038/s44321-024-00081-7 (PMC11251182; doi:10.1038/s44321-024-00081-7)
Supplement: Supplementary file 11 — Source data Fig. 6 [file 44321_2024_81_MOESM11_ESM.zip]

Archive with 26 entries (23 files):
- Figure 6/
- __MACOSX/._Figure 6
- Figure 6/6H/
- __MACOSX/Figure 6/._6H
- Figure 6/.DS_Store
- __MACOSX/Figure 6/._.DS_Store
- Figure 6/6D-G,I-M.xlsx
- __MACOSX/Figure 6/._6D-G,I-M.xlsx
- Figure 6/6H/repeat/
- __MACOSX/Figure 6/6H/._repeat
- Figure 6/6H/.DS_Store
- __MACOSX/Figure 6/6H/._.DS_Store
- Figure 6/6H/western LAMIN B1.tif
- __MACOSX/Figure 6/6H/._western LAMIN B1.tif
- Figure 6/6H/western m-SREBP1.tif
- __MACOSX/Figure 6/6H/._western m-SREBP1.tif
- Figure 6/6H/western p-SREBP1,GAPDH.tif
- __MACOSX/Figure 6/6H/._western p-SREBP1,GAPDH.tif
- Figure 6/6H/repeat/western GAPDH repeat.tif
- __MACOSX/Figure 6/6H/repeat/._western GAPDH repeat.tif
- Figure 6/6H/repeat/western p-SREBP1 repeat.tif
- __MACOSX/Figure 6/6H/repeat/._western p-SREBP1 repeat.tif
- Figure 6/6H/repeat/western m-SREBP1 repeat.tif
- __MACOSX/Figure 6/6H/repeat/._western m-SREBP1 repeat.tif
- Figure 6/6H/repeat/western LAMIN B1 repeat.tif
- __MACOSX/Figure 6/6H/repeat/._western LAMIN B1 repeat.tif
