# Supplementary material for: Tubular insulin-induced gene 1 deficiency promotes NAD+ consumption and exacerbates kidney fibrosis
Source: EMBO Mol Med. 2024 May 28;16(7):11. doi: 10.1038/s44321-024-00081-7 (PMC11251182; doi:10.1038/s44321-024-00081-7)
Supplement: Supplementary file 11 — Source data Fig. 6 [file 44321_2024_81_MOESM11_ESM.zip › Figure 6/6D-G,I-M.xlsx]

## Sheet: Sheet1
	Figure 6D		Gapdh	Aldh1a1	Aldh1a1	Gapdh	Cyp2a5	Gapdh	Cyp2b10	Cyp4a14	Cyp26b1	Ugt2a3	Cyp2a5	Cyp2b10	Cyp4a14	Cyp26b1	Ugt2a3		Figure 6E		FPKM		Figure 6F		Firefly luciferase	Renilla luciferase	Firefly luciferase/Renilla luciferase	Fold activation		Figure 6G		Firefly luciferase	Renilla luciferase	Firefly luciferase/Renilla luciferase	Fold activation			Figure 6I	IntDen	IntDen			Figure 6J		Firefly luciferase	Renilla luciferase	Firefly luciferase/Renilla luciferase	Fold activation
		TKPTS si-NC 1	15.3371	24.734	0.93709	12.6642	33.0111	12.5248	28.5283	27.976	25.6027	30.6266	0.692112	1.00266	0.90655	0.984978	1.03041			Insig1flox/flox 1	0.570111			NC1	1340	14458461	9.26793e-05	0.956152			si-NC1	1340	14458461	9.26793e-05	0.956152				GAPDH	p-SREBP1	p-SREBP1			NC1	1340	14458461	9.26793e-05	0.956152
		TKPTS si-NC 2	15.0914	24.3167	1.05538	12.4724	32.6418	12.5304	28.5825	27.6299	25.8468	30.1024	0.782734	0.969442	1.15688	0.834913	1.48763			Insig1flox/flox 2	0.639354			NC2	1550	15904540	9.74564e-05	1.00544			si-NC2	1550	15904540	9.74564e-05	1.00544			si-NC	258254	216970	1.01721			NC2	1550	15904540	9.74564e-05	1.00544
		TKPTS si-NC 3	15.9139	25.2061	1.00758	12.7091	31.9161	12.3005	28.2682	27.7048	25.1177	31.4986	1.52518	1.0279	0.936569	1.1801	0.481952			Insig1flox/flox 3	0.356977			NC3	1257	12488498	0.000100653	1.03841			si-NC3	1257	12488498	0.000100653	1.03841				234422	190276	0.982748			NC3	1257	12488498	0.000100653	1.03841
		TKPTS si-Insig1 1	15.6565	24.118	1.7921	12.3072	31.7246	12.6067	28.6128	28.1525	25.6597	31.6646	1.31824	1.00083	0.84902	1.00217	0.531131			Insig1Δkap 1	1.59614			Insig1 1	467	7889145	5.91953e-05	0.6107			si-Insig1 1	783	3608439	0.000216991	2.23865				385675	318555	1.00005			SREBP1 1	1018	834267	0.00122023	12.5889
		TKPTS si-Insig1 2	15.3852	24.0428	1.56424	12.2449	32.3888	12.418	28.7472	28.3987	25.1197	30.2097	0.796698	0.800072	0.628074	1.27851	1.27754			Insig1Δkap 2	1.21118			Insig1 2	445	6617689	6.7244e-05	0.69374			si-Insig1 2	849	4224174	0.000200986	2.07353			si-Insig1	219386	145613	0.803615			SREBP1 2	871	878026	0.000991998	10.2342
		TKPTS si-Insig1 3	15.4393	24.0887	1.57319	12.1908	31.7221	12.5606	28.9012	28.8159	24.8472	31.9683	1.21817	0.793745	0.51922	1.70466	0.416782			Insig1Δkap 3	1.19272			Insig1 3	449	6069819	7.39726e-05	0.76316			si-Insig1 3	565	2606083	0.0002168	2.23668				219647	144448	0.796238			SREBP1 3	847	717414	0.00118063	12.1803
																																							365010	232730	0.771977
																																							IntDen	IntDen
																																							LAMIN B1	m-SREBP1	m-SREBP1
																																						si-NC	195944	34547	1.06299
																																							211273	27607	0.787819
																																							299526	57092	1.14919
																																						si-Insig1	175147	92819	3.19511
																																							202983	68298	2.02861
																																							279873	152081	3.27616
[truncated: 13 more columns]
