# Supplementary material for: Tubular insulin-induced gene 1 deficiency promotes NAD+ consumption and exacerbates kidney fibrosis
Source: EMBO Mol Med. 2024 May 28;16(7):11. doi: 10.1038/s44321-024-00081-7 (PMC11251182; doi:10.1038/s44321-024-00081-7)
Supplement: Supplementary file 12 — Source data Fig. 7 [file 44321_2024_81_MOESM12_ESM.zip]

Archive with 86 entries (74 files):
- Figure 7/
- __MACOSX/._Figure 7
- Figure 7/.DS_Store
- __MACOSX/Figure 7/._.DS_Store
- Figure 7/7J/
- __MACOSX/Figure 7/._7J
- Figure 7/7C/
- __MACOSX/Figure 7/._7C
- Figure 7/7E/
- __MACOSX/Figure 7/._7E
- Figure 7/7L/
- __MACOSX/Figure 7/._7L
- Figure 7/7A-D,F,I,K,M.xlsx
- __MACOSX/Figure 7/._7A-D,F,I,K,M.xlsx
- Figure 7/7G/
- __MACOSX/Figure 7/._7G
- Figure 7/7A/
- __MACOSX/Figure 7/._7A
- Figure 7/7H/
- __MACOSX/Figure 7/._7H
- Figure 7/7J/Aldh1a1.jpg
- __MACOSX/Figure 7/7J/._Aldh1a1.jpg
- Figure 7/7J/Aldh1a1+TGF-╬▓1.jpg
- __MACOSX/Figure 7/7J/._Aldh1a1+TGF-╬▓1.jpg
- Figure 7/7J/NC+TGF-╬▓1.jpg
- __MACOSX/Figure 7/7J/._NC+TGF-╬▓1.jpg
- Figure 7/7J/NC.jpg
- __MACOSX/Figure 7/7J/._NC.jpg
- Figure 7/7C/FN IHC/
- __MACOSX/Figure 7/7C/._FN IHC
- Figure 7/7C/.DS_Store
- __MACOSX/Figure 7/7C/._.DS_Store
- Figure 7/7C/Sirius red/
- __MACOSX/Figure 7/7C/._Sirius red
- Figure 7/7E/repeat/
- __MACOSX/Figure 7/7E/._repeat
- Figure 7/7E/western COL-I.tif
- __MACOSX/Figure 7/7E/._western COL-I.tif
- Figure 7/7E/.DS_Store
- __MACOSX/Figure 7/7E/._.DS_Store
- Figure 7/7E/western GAPDH.tif
- __MACOSX/Figure 7/7E/._western GAPDH.tif
- Figure 7/7L/western ╬▒-SMA.tif
- __MACOSX/Figure 7/7L/._western ╬▒-SMA.tif
- Figure 7/7L/western FN.tif
- __MACOSX/Figure 7/7L/._western FN.tif
- Figure 7/7L/western GAPDH.tif
- __MACOSX/Figure 7/7L/._western GAPDH.tif
- Figure 7/7G/Aldh1a1-KO UUO.jpg
- __MACOSX/Figure 7/7G/._Aldh1a1-KO UUO.jpg
- Figure 7/7G/WT UUO.jpg
- __MACOSX/Figure 7/7G/._WT UUO.jpg
- Figure 7/7A/repeat/
- __MACOSX/Figure 7/7A/._repeat
- Figure 7/7A/western ALDH1A1.tif
- __MACOSX/Figure 7/7A/._western ALDH1A1.tif
- Figure 7/7A/western GAPDH.tif
- __MACOSX/Figure 7/7A/._western GAPDH.tif
- Figure 7/7H/Aldh1a1-KO UUO.tif
- __MACOSX/Figure 7/7H/._Aldh1a1-KO UUO.tif
- Figure 7/7H/WT UUO.tif
- __MACOSX/Figure 7/7H/._WT UUO.tif
- Figure 7/7C/FN IHC/WT Sham IHC.tif
- __MACOSX/Figure 7/7C/FN IHC/._WT Sham IHC.tif
- Figure 7/7C/FN IHC/WT UUO IHC.tif
- __MACOSX/Figure 7/7C/FN IHC/._WT UUO IHC.tif
- Figure 7/7C/FN IHC/Aldh1a1-KO UUO IHC.tif
- __MACOSX/Figure 7/7C/FN IHC/._Aldh1a1-KO UUO IHC.tif
- Figure 7/7C/FN IHC/Aldh1a1-KO Sham IHC.tif
- __MACOSX/Figure 7/7C/FN IHC/._Aldh1a1-KO Sham IHC.tif
- Figure 7/7C/Sirius red/Aldh1a1-KO UUO.jpg
- __MACOSX/Figure 7/7C/Sirius red/._Aldh1a1-KO UUO.jpg
- Figure 7/7C/Sirius red/WT UUO.jpg
- __MACOSX/Figure 7/7C/Sirius red/._WT UUO.jpg
- Figure 7/7C/Sirius red/Aldh1a1-KO Sham.jpg
- __MACOSX/Figure 7/7C/Sirius red/._Aldh1a1-KO Sham.jpg
- Figure 7/7C/Sirius red/WT Sham.jpg
- __MACOSX/Figure 7/7C/Sirius red/._WT Sham.jpg
- Figure 7/7E/repeat/western GAPDH repeat.tif
- __MACOSX/Figure 7/7E/repeat/._western GAPDH repeat.tif
- Figure 7/7E/repeat/western COL-I repeat.tif
- __MACOSX/Figure 7/7E/repeat/._western COL-I repeat.tif
- Figure 7/7A/repeat/western ALDH1A1 repeat.tif
- __MACOSX/Figure 7/7A/repeat/._western ALDH1A1 repeat.tif
- Figure 7/7A/repeat/western GAPDH repeat.tif
- __MACOSX/Figure 7/7A/repeat/._western GAPDH repeat.tif
