# Supplementary material for: Tubular insulin-induced gene 1 deficiency promotes NAD+ consumption and exacerbates kidney fibrosis
Source: EMBO Mol Med. 2024 May 28;16(7):11. doi: 10.1038/s44321-024-00081-7 (PMC11251182; doi:10.1038/s44321-024-00081-7)
Supplement: Supplementary file 12 — Source data Fig. 7 [file 44321_2024_81_MOESM12_ESM.zip › Figure 7/7A-D,F,I,K,M.xlsx]

## Sheet: Sheet1
			IntDen	IntDen																Sirius red	Sirius red	IHC FN	IHC FN
	Figure 7A		GAPDH	ALDH1A1	ALDH1A1			Figure 7B		GFR (MDRD) (ml/min/1.73m2)	Aldh1a1 (microarray DNA expression )			Serum Creatinine Level (mg/dL)	Aldh1a1 (microarray DNA expression )			Figure 7C		Fibrotic area	relative fibrotic area	Mean of IOD	relative positive area			Figure 7D		Gapdh	Acta2	Col3a1	Postn	Gapdh	Ctgf	Acta2	Col3a1	Postn	Ctgf			Figure 7F		Gapdh	Slc7a13	Cyp4b1	Gapdh	Slc6a13	Pdgfb	Slc7a13	Cyp4b1
		Sham1	442468	112760	0.945888				patient 1	95.76	4.08654		patient 1	0.9	4.08654				WT1	1.4935	1.1018	2.70556	0.395736				WT 1	18.9838	26.1496	26.8691	34.5528	18.21	24.57	0.650889	0.389951	0.378302	0.404374				WT UUO1	14.6876	25.4372	22.3121	13.3357	24.3836	17.2191	0.359651	0.808113
		Sham2	436457	155462	1.32205				patient 2	81	4.18131		patient 2	0.8	4.18131				WT2	1.7026	1.25606	7.40896	1.08369				WT 2	19.7442	26.1787	26.0169	33.9771	18.72	24.16	1.08057	1.19245	0.955082	0.765122				WT UUO2	16.3244	24.6549	23.1514	14.4883	24.8933	18.3073	1.92356	1.40453
		Sham3	439121	172490	1.45796				patient 3	97.38	3.85879		patient 3	0.9	3.85879				WT3	1.04367	0.769946	7.67305	1.12232				WT 3	18.8486	24.9763	25.9167	33.0597	18.03	23.5	1.33658	0.687065	0.96961	0.749376				WT UUO3	16.8155	26.5702	24.4775	14.9067	25.3683	18.3515	0.716791	0.787362
		Sham4	324495	59959	0.685824				patient 4	82	4.48959		patient 4	1	4.48959				WT4	0.8266	0.609809	8.75776	1.28098				WT 4	20.4468	26.9934	26.9994	34.4786	20.64	24.77	0.999818	0.982198	1.09801	1.89705				WT UUO4	16.761	27.6249	24.0111	15.1792	25.7778	18.8991	0.332248	1.04749
		Sham5	344402	17484	0.188426				patient 5	92	4.24856		patient 5	0.7	4.24856				WT5	1.71117	1.26238	7.6386	1.11728				WT 5	20.1251	26.7728	25.8458	33.6146	19.5	24.31	0.932144	1.74834	1.599	1.18408				WT UUO5	15.9086	24.2041	23.3223	14.4686	24.43	17.205	1.97073	0.93519
		Sham6	349631	94437	1.00253				patient 6	103	3.60864		patient 6	1	3.60864				WT UUO1	27.0937	19.9879	30.0699	4.39825				WT UUO1	17.8081	21.7293	21.7701	24.8335	17.45	20.67	6.1693	5.91645	141.17	3.56465				Aldh1a1-KO UUO1	14.7017	22.224	19.696	13.4871	22.2395	17.8651	3.36824	5.00289
		Sham7	266063	100164	1.39731				patient 7	103	4.11444		patient 7	0.9	4.11444				WT UUO2	28.3085	20.8841	40.4342	5.9142				WT UUO2	18.839	21.7737	22.248	25.3648	18.34	21.1	12.2238	8.68015	199.585	4.90333				Aldh1a1-KO UUO2	14.424	21.0966	20.2581	12.8957	21.5733	16.8296	6.06958	2.79515
		UUO1	451165	392702	3.23068				patient 8	7.6	4.9205		patient 8	7.46	4.9205				WT UUO3	17.8052	13.1355	45.3913	6.63927				WT UUO3	18.8532	21.5868	22.176	25.4406	18.7	21.05	14.0524	9.21478	191.25	6.51498				Aldh1a1-KO UUO3	14.742	21.6937	19.5897	13.0338	21.3516	17.3547	5.00194	5.53772
		UUO2	406019	349388	3.19395				patient 9	27.33	4.49896		patient 9	2.66	4.49896				WT UUO4	23.3632	17.2358	48.6821	7.12061				WT UUO4	19.037	22.675	22.446	26.334	18.71	22.2	7.50745	8.68006	116.945	2.95623				Aldh1a1-KO UUO4	14.4871	20.9592	20.3032	12.8506	22.4109	16.8216	6.97497	2.83035
		UUO3	452680	336863	2.76203				patient 10	34.1	4.19159		patient 10	2.1	4.19159				WT UUO5	21.8056	16.0867	20.9719	3.06751				WT UUO5	18.2236	22.4678	22.3901	26.924	18.05	21.19	4.93179	5.13444	44.2091	3.7679				Aldh1a1-KO UUO5	14.6441	22.1783	19.7908	13.3018	22.2339	17.7665	3.34025	4.50123
		UUO4	264241	224761	3.15709				patient 11	40.91	4.6122		patient 11	1.7	4.6122				Aldh1a1-KO 1	2.2006	1.62345	5.64513	0.825699				Aldh1a1-KO 1	16.982	23.1316	24.2881	31.1239	16.54	23.02	1.31648	0.582618	1.01735	0.3721
		UUO5	212524	428046	7.47565				patient 12	47.51	4.96841		patient 12	1.68	4.96841				Aldh1a1-KO 2	1.793	1.32275	6.87872	1.00613				Aldh1a1-KO 2	17.7792	24.5579	25.2642	31.0995	17.98	23.52	0.851207	0.514635	1.79787	0.713884
		UUO6	212208	443428	7.75582				patient 13	46.55	4.61283		patient 13	1.2	4.61283				Aldh1a1-KO 3	2.46333	1.81728	3.89792	0.570138				Aldh1a1-KO 3	17.268	24.3907	25.2782	30.7673	16.8	23.75	0.670641	0.357616	1.58808	0.268643
		UUO7	166168	379777	8.48297				patient 14	41.02	4.50948		patient 14	1.4	4.50948				Aldh1a1-KO 4	1.585	1.1693	8.74971	1.2798				Aldh1a1-KO 4	17.1442	24.3926	24.5688	33.5621	17.13	23.24	0.614671	0.536644	0.210032	0.480884
									patient 15	9.62	4.31633		patient 15	4.8	4.31633				Aldh1a1-KO 5	2.16167	1.59473	4.73952	0.693237				Aldh1a1-KO 5	17.6089	24.5853	26.7995	33.4332	17.87	24.66	0.742185	0.15779	0.316939	0.300151
									patient 16	53.7	4.31804		patient 16	1.4	4.31804				Aldh1a1-KO UUO1	9.39567	6.93148	6.79426	0.993779				Aldh1a1-KO UUO1	15.98	23.718	23.3032	29.058	17.54	23.19	0.43779	0.57574	2.12684	0.661476
									patient 17	43.89	4.90688		patient 17	1.71	4.90688				Aldh1a1-KO UUO2	6.3626	4.69389	19.7245	2.88505				Aldh1a1-KO UUO2	15.8863	20.1752	20.9351	24.0158	16.46	20.06	4.78128	2.7855	65.6695	2.73921
									patient 18	52.16	4.58449		patient 18	1.57	4.58449				Aldh1a1-KO UUO3	9.0735	6.69381	15.2815	2.23518				Aldh1a1-KO UUO3	16.2178	19.6696	20.3621	23.4529	16.92	20.27	8.54122	5.2137	122.063	3.25749
									patient 19	20.76	4.40425		patient 19	2.49	4.40425				Aldh1a1-KO UUO4	15.432	11.3847	18.7317	2.73983				Aldh1a1-KO UUO4	16.4897	20.5932	21.5824	24.9801	16.95	20.36	5.43704	2.70196	51.1365	3.12479
									patient 20	20.88	4.7178		patient 20	2.7	4.7178				Aldh1a1-KO UUO5	15.0282	11.0868	11.0868	0.693237				Aldh1a1-KO UUO5	15.8676	21.5739	22.123	27.6179	16.45	22.2	1.79007	1.20684	5.33804	0.617179
									patient 21	33.76	4.62873		patient 21	2.05	4.62873
									patient 22	20.15	4.7979		patient 22	4	4.7979
									patient 23	43.67	4.86267		patient 23	1.3	4.86267
									patient 24	21.04	4.88191		patient 24	3.2	4.88191
									patient 25	53.95	3.92775		patient 25	1.4	3.92775
									patient 26	26.67	4.36524		patient 26	2.6	4.36524
									patient 27	26.23	4.92155		patient 27	2	4.92155
									patient 28	69.61	4.6374		patient 28	0.9	4.6374
									patient 29	18.63	4.81495		patient 29	2.71	4.81495
									patient 30	8.24	4.84896		patient 30	8	4.84896
									patient 31	11.5	4.86456		patient 31	4	4.86456
									patient 32	21.65	4.52498		patient 32	3.1	4.52498
									patient 33	8.88555	4.93196		patient 33	7	4.93196
									patient 34	28.57	4.42561		patient 34	1.9	4.42561
									patient 35	36.4	4.63412		patient 35	2	4.63412
									patient 36	21.04	4.88191		patient 36	3.2	4.88191
									patient 37	73.13	4.39481		patient 37	1.2	4.39481
									patient 38	72.9	3.7407		patient 38	1.2	3.7407
[truncated: 21 more columns]
