# Supplementary material for: Tubular insulin-induced gene 1 deficiency promotes NAD+ consumption and exacerbates kidney fibrosis
Source: EMBO Mol Med. 2024 May 28;16(7):11. doi: 10.1038/s44321-024-00081-7 (PMC11251182; doi:10.1038/s44321-024-00081-7)
Supplement: Supplementary file 13 — Source data Fig. 8 [file 44321_2024_81_MOESM13_ESM.zip]

Archive with 40 entries (34 files):
- Figure 8/
- __MACOSX/._Figure 8
- Figure 8/.DS_Store
- __MACOSX/Figure 8/._.DS_Store
- Figure 8/8B-G.xlsx
- __MACOSX/Figure 8/._8B-G.xlsx
- Figure 8/8I/
- __MACOSX/Figure 8/._8I
- Figure 8/8G/
- __MACOSX/Figure 8/._8G
- Figure 8/8F/
- __MACOSX/Figure 8/._8F
- Figure 8/8H/
- __MACOSX/Figure 8/._8H
- Figure 8/8J/
- __MACOSX/Figure 8/._8J
- Figure 8/8I/western IRE1╬▒.tif
- __MACOSX/Figure 8/8I/._western IRE1╬▒.tif
- Figure 8/8I/western BIP.tif
- __MACOSX/Figure 8/8I/._western BIP.tif
- Figure 8/8G/western BIPADP.tif
- __MACOSX/Figure 8/8G/._western BIPADP.tif
- Figure 8/8G/western BIP.tif
- __MACOSX/Figure 8/8G/._western BIP.tif
- Figure 8/8G/western GAPDH.tif
- __MACOSX/Figure 8/8G/._western GAPDH.tif
- Figure 8/8F/western BIPADP.tif
- __MACOSX/Figure 8/8F/._western BIPADP.tif
- Figure 8/8F/western BIP.tif
- __MACOSX/Figure 8/8F/._western BIP.tif
- Figure 8/8F/western GAPDH.tif
- __MACOSX/Figure 8/8F/._western GAPDH.tif
- Figure 8/8H/western IRE1╬▒.tif
- __MACOSX/Figure 8/8H/._western IRE1╬▒.tif
- Figure 8/8H/western BIP.tif
- __MACOSX/Figure 8/8H/._western BIP.tif
- Figure 8/8J/western IRE1╬▒.tif
- __MACOSX/Figure 8/8J/._western IRE1╬▒.tif
- Figure 8/8J/western BIP.tif
- __MACOSX/Figure 8/8J/._western BIP.tif
