# Supplementary material for: Tubular insulin-induced gene 1 deficiency promotes NAD+ consumption and exacerbates kidney fibrosis
Source: EMBO Mol Med. 2024 May 28;16(7):11. doi: 10.1038/s44321-024-00081-7 (PMC11251182; doi:10.1038/s44321-024-00081-7)
Supplement: Supplementary file 13 — Source data Fig. 8 [file 44321_2024_81_MOESM13_ESM.zip › Figure 8/8B-G.xlsx]

## Sheet: Sheet1
				Insig1flox/flox+UUO		Insig1DKap+UUO									OD Value				OD Value				OD Value						OD Value	OD Value						OD Value						IntDen	IntDen					IntDen	IntDen
	Figure 8B		VIP	mean_WT-UUO	sd_WT-UUO	mean_cKO-UUO	sd_cKO-UUO	Fold Change_WT-UUO/cKO-UUO	log2(FC_WT-UUO/cKO-UUO)	p.value	FDR		Figure 8C		NAD+	Protein (μg/μl)	NAD+ (μmol/g)		NAD+	Protein (μg/μl)	NAD+ (μmol/g)		NAD+	Protein (μg/μl)	NAD+ (μmol/g)		Figure 8D		NAD+	NADH	NAD+/NADH			Figure 8E		NAD+	Protein (μg/μl)	NAD+ (nmol/g)		Figure 8F		GAPDH	BIPADP	BIPADP		Figure 8G		GAPDH	BIPADP
		NAD+	1.34677	5.24173e+06	4.10124e+06	1.82814e+06	885865	2.8672	1.5197	0.0215717	0.463482			Insig1flox/flox 1	0.608	4.40949	321.258	Insig1flox/flox 1	1.293	3.74286	426.732	WT1	1.553	4.44909	441.758			si-NC 1	1.733	0.443	14.9303				NC Vehicle 1	2.178	0.38838	9.70519			TGF-β1 1	250713	133558	1.33212			TGF-β1-1	243873	50402
		Nicotinamide riboside	1.76437	1.2339e+08	7.00721e+07	1.86862e+07	1.90084e+07	6.6032	2.7232	0.0121858	0.259656			Insig1flox/flox 2	0.56	4.11779	298.2	Insig1flox/flox 2	1.515	4.53288	421.719	WT2	2.052	4.07802	655.25			si-NC 2	1.583	0.446	12.7179				NC Vehicle 2	1.617	0.30962	8.30483			TGF-β1 2	283960	104920	0.923953			TGF-β1-2	239484	65987
		Nicotinamide ribotide	1.08819	4.66216e+07	5.79269e+07	8.11478e+06	5.32454e+06	5.7453	2.5224	0.0367139	0.303325			Insig1flox/flox 3	0.585	3.90284	339.799	Insig1flox/flox 3	1.428	4.29348	416.536	WT3	1.891	4.40121	555.327			si-Insig1 1	2.098	0.582	6.72578				NC Vehicle 3	1.111	0.17179	8.67821			TGF-β1 3	291612	86754	0.743931			TGF-β1-3	250715	52459
														Insig1flox/flox 4	0.521	4.51696	237.912	Insig1flox/flox 4	2.036	4.55682	581.428	WT4	1.391	3.85059	450.837			si-Insig1 2	1.654	0.582	4.75596				NC TGF-β1 1	0.747	0.13241	5.3889			Insig1+TGF-β1 1	259344	197656	1.90582			TGF-β1+NCT501-1	246365	116790
														Insig1flox/flox 5	0.574	4.47091	286.955	Insig1flox/flox 5	1.72	4.16181	529.081	WT5	1.912	4.93986	500.794			NC1	1.845	0.459	13.535				NC TGF-β1 2	0.732	0.13241	5.14699			Insig1+TGF-β1 2	275615	259768	2.35685			TGF-β1+NCT501-2	254984	118135
														Insig1flox/flox+UUO1	0.344	5.00826	75.6665	Insig1flox/flox+5/6Nx1	1.367	4.6047	369.622	WT UUO1	0.275	3.02466	51.3995			NC2	1.851	0.468	12.4146				NC TGF-β1 3	1.343	0.36869	5.3873			Insig1+TGF-β1 3	259909	158149	1.52158			TGF-β1+NCT501-3	282127	169363
														Insig1flox/flox+UUO2	0.349	4.50161	88.5482	Insig1flox/flox+5/6Nx2	1.209	4.26954	346.228	WT UUO2	0.293	3.06057	59.1257			Aldh1a1 1	1.732	0.498	8.72694				Aldh1a1 Vehicle1	1.056	0.25055	5.48147
														Insig1flox/flox+UUO3	0.334	5.51491	61.5883	Insig1flox/flox+5/6Nx3	1.275	3.86256	406.908	WT UUO3	0.267	2.85708	50.4487			Aldh1a1 2	1.74	0.502	8.51437				Aldh1a1 Vehicle2	2.029	0.58528	5.89654
														Insig1flox/flox+UUO4	0.401	5.83732	103.299	Insig1flox/flox+5/6Nx4	1.228	3.86256	389.675	WT UUO4	0.295	2.31843	79.2738			Vehicle 1	1.738	0.636	3.94415				Aldh1a1 Vehicle3	2.007	0.5459	6.23585
														Insig1flox/flox+UUO5	0.354	4.73191	88.3918	Insig1flox/flox+5/6Nx5	1.575	5.94534	335.822	WT UUO5	0.277	2.82117	56.1109			Vehicle 2	1.363	0.567	3.78325				Aldh1a1 TGF-β1 1	0.922	0.32931	3.30157
														Insig1ΔKap 1	0.476	3.90284	230.03	Insig1flox/flox+5/6Nx6	1.136	4.29348	320.218	Aldh1a1-KO 1	2.182	3.87453	737.182			Vehicle 3	1.532	0.653	2.96557				Aldh1a1 TGF-β1 2	0.792	0.21117	3.83405
														Insig1ΔKap 2	0.588	5.13108	260.759	Insig1ΔKap 1	1.504	4.79622	395.317	Aldh1a1-KO 2	2.119	4.44909	621.928			NCT501 1	1.83	0.543	6.90446				Aldh1a1 TGF-β1 3	1.283	0.44745	4.15268
														Insig1ΔKap 3	0.537	4.62444	245.981	Insig1ΔKap 2	1.58	5.2032	385.082	Aldh1a1-KO 3	2.293	3.65907	823.553			NCT501 2	1.569	0.53	5.99188
														Insig1ΔKap 4	0.513	4.48626	232.531	Insig1ΔKap 3	1.454	4.79622	380.552	Aldh1a1-KO 4	2.162	4.65258	607.816			NCT501 3	1.484	0.523	5.7752
														Insig1ΔKap 5	0.508	4.93149	207.552	Insig1ΔKap 4	1.221	4.01817	372.117	Aldh1a1-KO 5	1.994	3.74286	691.98
														Insig1ΔKap 6	0.544	4.2099	276.737	Insig1ΔKap 5	1.54	4.1259	471.899	Aldh1a1-KO UUO1	0.535	3.58725	145.986
														Insig1ΔKap +UUO1	0.275	5.02361	21.4507	Insig1ΔKap 6	1.619	4.90395	419.844	Aldh1a1-KO UUO2	0.452	3.59922	112.841
														Insig1ΔKap +UUO2	0.315	5.86803	45.1559	Insig1ΔKap +5/6Nx1	0.87	3.44361	289.85	Aldh1a1-KO UUO3	0.483	3.95832	113.696
														Insig1ΔKap +UUO3	0.299	5.1925	38.9195	Insig1ΔKap +5/6Nx2	0.955	3.98226	280.873	Aldh1a1-KO UUO4	0.513	3.288	149.797
														Insig1ΔKap +UUO4	0.322	4.53232	64.5341	Insig1ΔKap +5/6Nx3	1.596	6.10095	332.132	Aldh1a1-KO UUO5	0.613	3.77877	167.821
														Insig1ΔKap +UUO5	0.278	5.96015	20.0584	Insig1ΔKap +5/6Nx4	1.013	4.65258	258.061
														Insig1ΔKap +UUO6	0.295	5.11573	36.4304	Insig1ΔKap +5/6Nx5	1.659	6.72339	314.654
[truncated: 1 more columns]
