# Supplementary material for: Tubular insulin-induced gene 1 deficiency promotes NAD+ consumption and exacerbates kidney fibrosis
Source: EMBO Mol Med. 2024 May 28;16(7):11. doi: 10.1038/s44321-024-00081-7 (PMC11251182; doi:10.1038/s44321-024-00081-7)
Supplement: Supplementary file 14 — Source data Fig. 9 [file 44321_2024_81_MOESM14_ESM.zip]

Archive with 98 entries (84 files):
- Figure 9/
- __MACOSX/._Figure 9
- Figure 9/9E/
- __MACOSX/Figure 9/._9E
- Figure 9/9J/
- __MACOSX/Figure 9/._9J
- Figure 9/9M/
- __MACOSX/Figure 9/._9M
- Figure 9/.DS_Store
- __MACOSX/Figure 9/._.DS_Store
- Figure 9/9F/
- __MACOSX/Figure 9/._9F
- Figure 9/9H/
- __MACOSX/Figure 9/._9H
- Figure 9/9O/
- __MACOSX/Figure 9/._9O
- Figure 9/9N/
- __MACOSX/Figure 9/._9N
- Figure 9/9G/
- __MACOSX/Figure 9/._9G
- Figure 9/9B,D-I,K-M,P,Q.xlsx
- __MACOSX/Figure 9/._9B,D-I,K-M,P,Q.xlsx
- Figure 9/9E/Sham.tif
- __MACOSX/Figure 9/9E/._Sham.tif
- Figure 9/9E/Nicardipine.tif
- __MACOSX/Figure 9/9E/._Nicardipine.tif
- Figure 9/9J/TEM/
- __MACOSX/Figure 9/9J/._TEM
- Figure 9/9J/.DS_Store
- __MACOSX/Figure 9/9J/._.DS_Store
- Figure 9/9J/IF/
- __MACOSX/Figure 9/9J/._IF
- Figure 9/9M/western BIPADP.tif
- __MACOSX/Figure 9/9M/._western BIPADP.tif
- Figure 9/9M/western BIP.tif
- __MACOSX/Figure 9/9M/._western BIP.tif
- Figure 9/9M/western GAPDH.tif
- __MACOSX/Figure 9/9M/._western GAPDH.tif
- Figure 9/9F/western ALDH1A1.tif
- __MACOSX/Figure 9/9F/._western ALDH1A1.tif
- Figure 9/9F/western GAPDH.tif
- __MACOSX/Figure 9/9F/._western GAPDH.tif
- Figure 9/9H/repeat/
- __MACOSX/Figure 9/9H/._repeat
- Figure 9/9H/.DS_Store
- __MACOSX/Figure 9/9H/._.DS_Store
- Figure 9/9H/western FN.tif
- __MACOSX/Figure 9/9H/._western FN.tif
- Figure 9/9H/western CTGF.tif
- __MACOSX/Figure 9/9H/._western CTGF.tif
- Figure 9/9H/western GAPDH.tif
- __MACOSX/Figure 9/9H/._western GAPDH.tif
- Figure 9/9O/UUO+Nicardipine.tif
- __MACOSX/Figure 9/9O/._UUO+Nicardipine.tif
- Figure 9/9O/UUO.tif
- __MACOSX/Figure 9/9O/._UUO.tif
- Figure 9/9O/Sham .tif
- __MACOSX/Figure 9/9O/._Sham .tif
- Figure 9/9N/western IRE1╬▒.tif
- __MACOSX/Figure 9/9N/._western IRE1╬▒.tif
- Figure 9/9N/western BIP.tif
- __MACOSX/Figure 9/9N/._western BIP.tif
- Figure 9/9G/FN IHC/
- __MACOSX/Figure 9/9G/._FN IHC
- Figure 9/9G/.DS_Store
- __MACOSX/Figure 9/9G/._.DS_Store
- Figure 9/9G/Sirius red/
- __MACOSX/Figure 9/9G/._Sirius red
- Figure 9/9J/TEM/UUO+Nicardipine.jpg
- __MACOSX/Figure 9/9J/TEM/._UUO+Nicardipine.jpg
- Figure 9/9J/TEM/Sham.jpg
- __MACOSX/Figure 9/9J/TEM/._Sham.jpg
- Figure 9/9J/TEM/UUO.jpg
- __MACOSX/Figure 9/9J/TEM/._UUO.jpg
- Figure 9/9J/IF/Sham Calreticulin.tif
- __MACOSX/Figure 9/9J/IF/._Sham Calreticulin.tif
- Figure 9/9J/IF/UUO+Nicardipine Calreticulin.tif
- __MACOSX/Figure 9/9J/IF/._UUO+Nicardipine Calreticulin.tif
- Figure 9/9J/IF/UUO Calreticulin.tif
- __MACOSX/Figure 9/9J/IF/._UUO Calreticulin.tif
- Figure 9/9H/repeat/western GAPDH repeat.tif
- __MACOSX/Figure 9/9H/repeat/._western GAPDH repeat.tif
- Figure 9/9H/repeat/western FN repeat.tif
- __MACOSX/Figure 9/9H/repeat/._western FN repeat.tif
- Figure 9/9H/repeat/western CTGF repeat.tif
- __MACOSX/Figure 9/9H/repeat/._western CTGF repeat.tif
- Figure 9/9G/FN IHC/UUO+Nicardipine IHC.tif
- __MACOSX/Figure 9/9G/FN IHC/._UUO+Nicardipine IHC.tif
- Figure 9/9G/FN IHC/Sham IHC.tif
- __MACOSX/Figure 9/9G/FN IHC/._Sham IHC.tif
- Figure 9/9G/FN IHC/UUO IHC.tif
- __MACOSX/Figure 9/9G/FN IHC/._UUO IHC.tif
- Figure 9/9G/Sirius red/Sham.tif
- __MACOSX/Figure 9/9G/Sirius red/._Sham.tif
- Figure 9/9G/Sirius red/UUO+Nicardipine.tif
- __MACOSX/Figure 9/9G/Sirius red/._UUO+Nicardipine.tif
- Figure 9/9G/Sirius red/UUO.tif
- __MACOSX/Figure 9/9G/Sirius red/._UUO.tif
