# Supplementary material for: Tubular insulin-induced gene 1 deficiency promotes NAD+ consumption and exacerbates kidney fibrosis
Source: EMBO Mol Med. 2024 May 28;16(7):11. doi: 10.1038/s44321-024-00081-7 (PMC11251182; doi:10.1038/s44321-024-00081-7)
Supplement: Supplementary file 14 — Source data Fig. 9 [file 44321_2024_81_MOESM14_ESM.zip › Figure 9/9B,D-I,K-M,P,Q.xlsx]

## Sheet: Sheet1
			OD Value					Response RU	Response RU	Response RU	Response RU	Response RU				IHC Aldh1a1	IHC Aldh1a1					IntDen	IntDen					Sirius red	Sirius red	IHC FN	IHC FN				IntDen	IntDen	IntDen
	Figure 9B	Negative control	0.137			Figure 9D	Time(s)	Nicardipine 0.625 μM	Nicardipine 1.25 μM	Nicardipine 2.5 μM	Nicardipine 5 μM	Nicardipine 10 μM		Figure 9E		Mean of IOD	relative positive area			Figure 9F		GAPDH	ALDH1A1	ALDH1A1		Figure 9G		Fibrotic area	Relative fibrotic area	Mean of IOD	Relative positive area		Figure 9H		GAPDH	FN	CTGF	FN	CTGF		Figure 9I		Gapdh	Fn	Col1a1	Col3a1	Fn	Col1a1	Col3a1
			0.134				-59.92	0.109375	-0.179688	-0.189453	-0.238281	0.00391			Sham 1	767.186	0.977188				Vehicle 1	352595	316195	1.13507			Sham1	4.78629	1.14504	10.3313	0.773105			Sham1	438394	59357	7596	0.574099	0.575821			Sham1	14.46	22.46	28.91	23.11	1.52648	1.06891	0.943596
		Vehicle	0.17				-59.82	0.109375	-0.183594	-0.195313	-0.25	0.00391			Sham 2	846.139	1.07775				Vehicle 2	332618	280860	1.06878			Sham2	4.15515	0.994053	21.0464	1.57493			Sham2	432608	78411	24467	0.768533	1.87955			Sham2	14.17	22.75	28.42	22.63	1.02116	1.22785	1.23648
			0.174				-59.72	0.101563	-0.205078	-0.205078	-0.257813	-0.0117188			Sham 3	781.455	0.995362				Vehicle 3	366788	230707	0.796143			Sham3	3.68127	0.880685	17.6791	1.32296			Sham3	455114	83590	10542	0.778778	0.769785			Sham3	14.39	22.6	28.37	22.68	1.31969	1.48055	1.16978
		NCT-501	0.144				-59.62	0.103516	-0.195313	-0.195313	-0.255859	-0.00195			Sham 4	681.724	0.868331				Nicardipine 3μM-1	327657	193404	0.747122			Sham4	4.36582	1.04445	7.54301	0.564455			Sham4	424870	188888	10988	1.88507	0.859467			Sham4	14.2	22.85	28.72	22.69	0.972793	1.01828	1.15368
			0.14				-59.52	0.103516	-0.195313	-0.195313	-0.246094	-0.0136719			Sham 5	848.977	1.08137				Nicardipine 3μM-2	347118	160359	0.584738			Sham5	3.94808	0.944515	13.4872	1.00927			Sham5	406235	93448	12394	0.975377	1.01391			Sham5	14.34	23.85	29.91	23.54	0.535963	0.491798	0.74548
		24-B9	0.234				-59.42	0.0996094	-0.199219	-0.185547	-0.248047	-0.00586			Nicardipine1	200.571	0.255473				Nicardipine 3μM-3	345191	139856	0.512822			Sham6	4.14345	0.991254	10.0931	0.755283			Sham6	408688	98134	11086	1.01814	0.901467			Sham6	14.08	23.37	29.11	23.3	0.624254	0.715061	0.750665
			0.228				-59.32	0.107422	-0.199219	-0.197266	-0.248047	-0.00586			Nicardipine2	273.013	0.347744										UUO1	11.7619	2.81385	87.923	6.57941			UUO1	413431	468255	53456	4.80241	4.29695			UUO1	15.86	16.99	21.3	16.62	178.552	551.087	238.235
		24-B6	0.161				-59.22	0.101563	-0.214844	-0.205078	-0.255859	-0.0214844			Nicardipine3	222.01	0.28278										UUO2	9.8545	2.35753	40.0893	2.99994			UUO2	379550	264550	48503	2.95542	4.24685			UUO2	15.44	17.52	21.18	17.48	92.4245	447.622	114.265
			0.16				-59.12	0.0996094	-0.216797	-0.207031	-0.265625	-0.0234375			Nicardipine4	222.01	0.28278										UUO3	17.6876	4.23147	104.786	7.8413			UUO3	377130	275478	68217	3.09725	6.0113			UUO3	16.04	18.45	22	17.86	73.5271	384.313	129.449
		23-H7	0.175				-59.02	0.0917969	-0.216797	-0.207031	-0.265625	-0.0351563			Nicardipine5	225.586	0.287336										UUO4	20.6679	4.94447	70.9549	5.30966			UUO4	423956	337203	26749	3.37249	2.09678			UUO4	15.41	18.36	22.02	18.25	50.5698	244.915	46.4061
			0.17				-58.92	0.0917969	-0.216797	-0.207031	-0.265625	-0.0351563			Nicardipine6	106.004	0.13502										UUO5	24.7633	5.92422	20.2367	1.51435			UUO5	383089	340567	61492	3.76949	5.3344			UUO5	15.73	16.86	20.98	16.85	178.552	628.661	188.215
		23-C9	0.2				-58.82	0.103516	-0.216797	-0.207032	-0.265625	-0.0136719															UUO6	19.3214	4.62233	182.043	13.6226			UUO6	257046	111217	55545	1.83459	7.18127			UUO6	15.94	18.86	21.75	17.98	51.6324	426.422	97.4264
			0.185				-58.72	0.0820313	-0.226563	-0.216797	-0.275391	-0.0214844															UUO+Nicardipine1	9.59665	2.29584	22.274	1.6668			UUO+Nicardipine1	380077	193121	32565	2.15446	2.84739			UUO+Nicardipine1	15.67	18.89	22.29	18.05	41.9385	243.223	80.2395
		23-C3	0.25				-58.62	0.0800781	-0.220703	-0.21875	-0.277344	-0.0351563															UUO+Nicardipine2	13.654	3.2665	29.5909	2.21433			UUO+Nicardipine2	351172	193038	18593	2.33079	1.75953			UUO+Nicardipine2	15.56	18.42	23.24	18.13	53.825	116.658	72.8189
			0.243				-58.52	0.0800781	-0.21875	-0.21875	-0.277344	-0.0351563															UUO+Nicardipine3	13.0339	3.11816	44.1874	3.30661			UUO+Nicardipine3	325094	172006	37154	2.24344	3.79807			UUO+Nicardipine3	15.35	17.93	21.4	17.86	65.354	361.071	97.4264
		23-A2	0.189				-58.42	0.0683594	-0.21875	-0.216797	-0.269531	-0.0351563															UUO+Nicardipine4	13.9516	3.3377	11.3929	0.852548			UUO+Nicardipine4	383671	61808	25928	0.68307	2.24583			UUO+Nicardipine4	15.65	18.78	22.88	18.36	44.6381	159.359	62.5198
			0.183				-58.32	0.0683594	-0.234375	-0.224609	-0.275391	-0.0429688															UUO+Nicardipine5	10.1276	2.42286	65.4422	4.89714			UUO+Nicardipine5	413926	94681	57370	0.969884	4.60605			UUO+Nicardipine5	15.32	19.15	23.5	19.14	27.478	82.4894	28.9651
		20-E2	0.169				-58.22	0.0683594	-0.228516	-0.21875	-0.277344	-0.0351563															UUO+Nicardipine6	12.6546	3.02741	13.7757	1.03085			UUO+Nicardipine6	435654	138084	27794	1.34394	2.1202			UUO+Nicardipine6	15.05	18.14	21.72	17.48	45.8931	234.938	85.9986
			0.162				-58.12	0.0683594	-0.228516	-0.21875	-0.277344	-0.0351563
		20-B6	0.162				-58.02	0.0800781	-0.216797	-0.21875	-0.265625	-0.0351563
			0.163				-57.92	0.0683594	-0.216797	-0.21875	-0.265625	-0.0351563
		19-B10	0.189				-57.82	0.0605469	-0.236328	-0.226562	-0.273438	-0.0507813
			0.183				-57.72	0.0507813	-0.238281	-0.236328	-0.275391	-0.0449219
		19-B9(T)	0.172				-57.62	0.0625	-0.226563	-0.224609	-0.275391	-0.03125
			0.165				-57.52	0.0625	-0.226563	-0.224609	-0.275391	-0.03125
		19-B9(C)	0.18				-57.42	0.0585938	-0.21875	-0.216797	-0.267578	-0.0351563
			0.181				-57.32	0.0683594	-0.208985	-0.207032	-0.257813	-0.0253906
		18-D8	0.183				-57.22	0.0605469	-0.224609	-0.226563	-0.269531	-0.0332031
			0.182				-57.12	0.0507813	-0.226563	-0.21875	-0.269531	-0.0429688
		17-B11	0.171				-57.02	0.0585938	-0.21875	-0.21875	-0.269531	-0.0351563
			0.166				-56.92	0.0605469	-0.220703	-0.21875	-0.277344	-0.0449219
		17-A3	0.161				-56.82	0.0488281	-0.21875	-0.226563	-0.277344	-0.0449219
			0.164				-56.72	0.0605469	-0.207031	-0.222656	-0.265625	-0.0332031
		16-B7	0.169				-56.62	0.0605469	-0.207031	-0.224609	-0.265625	-0.0410156
			0.169				-56.52	0.0605469	-0.214844	-0.236328	-0.265625	-0.0410156
		15-F6	0.162				-56.42	0.0605469	-0.214844	-0.236328	-0.261719	-0.0527344
			0.164				-56.32	0.0527344	-0.214844	-0.228516	-0.257813	-0.0527344
		14-B3	0.157				-56.22	0.0605469	-0.203125	-0.21875	-0.257813	-0.0449219
			0.158				-56.12	0.0488281	-0.199219	-0.21875	-0.257813	-0.0449219
		13-F11	0.168				-56.02	0.0488281	-0.199219	-0.21875	-0.257813	-0.0644531
			0.163				-55.92	0.0605469	-0.1875	-0.214844	-0.238281	-0.0546875
		13-F9	0.15				-55.82	0.0449219	-0.214843	-0.230468	-0.251953	-0.0703125
			0.146				-55.72	0.0292969	-0.21875	-0.224609	-0.255859	-0.0820313
							-55.62	0.0292969	-0.21875	-0.222656	-0.267578	-0.0820313
							-55.52	0.0214844	-0.21875	-0.234375	-0.267578	-0.0820313
							-55.42	0.0195313	-0.228516	-0.228516	-0.277344	-0.0839844
							-55.32	0.0195313	-0.228516	-0.226563	-0.279297	-0.0878906
							-55.22	0.0507813	-0.228516	-0.226563	-0.294922	-0.0859375
							-55.12	0.0585938	-0.261719	-0.251953	-0.291016	-0.119141
							-55.02	0.0507813	-0.240234	-0.222656	-0.285156	-0.0917969
							-54.92	0.0488281	-0.248047	-0.224609	-0.285156	-0.101563
							-54.82	0.0566406	-0.248047	-0.238281	-0.296875	-0.103516
							-54.72	0.0507813	-0.240234	-0.238281	-0.296875	-0.103516
							-54.62	0.0429688	-0.246094	-0.244141	-0.304688	-0.101563
							-54.52	0.0488281	-0.248047	-0.246094	-0.291016	-0.105469
							-54.42	0.0507813	-0.232422	-0.238281	-0.279297	-0.0878906
							-54.32	0.0429688	-0.171877	-0.179689	-0.267578	-0.0507813
							-54.22	0.0332031	-0.128906	-0.130859	-0.244141	-0.0234375
							-54.12	0.015625	-0.115234	-0.125	-0.25	-0.0117188
							-54.02	0.00391	-0.117191	-0.132816	-0.263672	-0.0292969
							-53.92	0.0117188	-0.115234	-0.125	-0.265625	-0.0234375
							-53.82	0.0117188	-0.14258	-0.166018	-0.275391	-0.0410156
							-53.72	0	-0.15625	-0.175781	-0.292969	-0.0605469
							-53.62	0	-0.197266	-0.222656	-0.296875	-0.09375
							-53.52	-0.00781	-0.156252	-0.177736	-0.324219	-0.0878906
							-53.42	-0.00977	-0.193359	-0.224609	-0.328125	-0.0996094
							-53.32	0.00391	-0.201172	-0.22461	-0.332031	-0.107422
							-53.22	0.0117188	-0.263672	-0.28125	-0.359375	-0.15625
							-53.12	-0.00586	-0.316406	-0.335938	-0.373047	-0.171875
							-53.02	0	-0.333981	-0.351559	-0.367188	-0.189453
							-52.92	0.0253906	-0.28125	-0.289063	-0.345703	-0.128906
							-52.82	0.00977	-0.259764	-0.259764	-0.339844	-0.105469
							-52.72	0.0410156	-0.261719	-0.246094	-0.306641	-0.103516
							-52.62	0.078125	-0.269531	-0.257813	-0.300781	-0.117188
							-52.52	0.126953	-0.269531	-0.257812	-0.306641	-0.107422
							-52.42	0.162109	-0.277344	-0.257813	-0.308594	-0.105469
							-52.32	0.177734	-0.287109	-0.248046	-0.316406	-0.121094
							-52.22	0.175781	-0.292969	-0.220703	-0.308594	-0.128906
							-52.12	0.140625	-0.3125	-0.222656	-0.304688	-0.150391
							-52.02	0.132813	-0.339843	-0.216796	-0.308594	-0.144531
							-51.92	0.0800781	-0.371094	-0.230469	-0.314453	-0.142578
							-51.82	0.0546875	-0.382812	-0.232421	-0.308594	-0.134766
							-51.72	0.0507813	-0.373047	-0.244141	-0.306641	-0.117188
							-51.62	0.0507813	-0.351563	-0.244141	-0.306641	-0.119141
							-51.52	0.0234375	-0.341796	-0.263671	-0.318359	-0.152344
							-51.42	0.0292969	-0.314453	-0.257813	-0.318359	-0.138672
							-51.32	0.03125	-0.298828	-0.248047	-0.308594	-0.126953
							-51.22	0.0195313	-0.28125	-0.246094	-0.306641	-0.125
							-51.12	0.0195313	-0.277344	-0.246094	-0.318359	-0.144531
							-51.02	0.03125	-0.265625	-0.234375	-0.314453	-0.134766
							-50.92	0.03125	-0.265625	-0.234375	-0.324219	-0.134766
							-50.82	0.0136719	-0.283203	-0.24414	-0.335938	-0.136719
							-50.72	0.00195	-0.306641	-0.253906	-0.337891	-0.144531
							-50.62	-0.015625	-0.316406	-0.263672	-0.330078	-0.152344
							-50.52	-0.00977	-0.310547	-0.25	-0.328125	-0.144531
							-50.42	0.015625	-0.292969	-0.230469	-0.320313	-0.146484
							-50.32	0.0292969	-0.273438	-0.21875	-0.322266	-0.136719
							-50.22	0.0175781	-0.271484	-0.21875	-0.322266	-0.136719
							-50.12	0.0175781	-0.279297	-0.234375	-0.322266	-0.144531
							-50.02	0.0175781	-0.28125	-0.236328	-0.330078	-0.144531
							-49.92	0.0292969	-0.277344	-0.236328	-0.320313	-0.132813
							-49.82	0.0253906	-0.277344	-0.236328	-0.328125	-0.132813
							-49.72	0.0195313	-0.277344	-0.244141	-0.328125	-0.144531
							-49.62	0.00977	-0.285156	-0.253906	-0.328125	-0.152344
							-49.52	0	-0.298828	-0.255859	-0.318359	-0.146484
							-49.42	0	-0.298828	-0.248047	-0.316406	-0.144531
							-49.32	0.00781	-0.291016	-0.238281	-0.316406	-0.142578
							-49.22	0.0292969	-0.277344	-0.236328	-0.316406	-0.130859
							-49.12	0.0390625	-0.277344	-0.236328	-0.316406	-0.142578
							-49.02	0.0292969	-0.277344	-0.236328	-0.316406	-0.142578
							-48.92	0.0292969	-0.277344	-0.236328	-0.316406	-0.142578
							-48.82	0.0214844	-0.285156	-0.236328	-0.316406	-0.142578
							-48.72	0.0195313	-0.285156	-0.236328	-0.316406	-0.150391
							-48.62	0.0273438	-0.269531	-0.220703	-0.308594	-0.134766
							-48.52	0.0292969	-0.267578	-0.21875	-0.316406	-0.152344
							-48.42	0.0292969	-0.267578	-0.226563	-0.318359	-0.154297
							-48.32	0.0214844	-0.267578	-0.236328	-0.308594	-0.146484
							-48.22	0.03125	-0.263672	-0.232422	-0.294922	-0.140625
							-48.12	0.03125	-0.267578	-0.226563	-0.294922	-0.146484
							-48.02	0.0390625	-0.265625	-0.224609	-0.294922	-0.144531
							-47.92	0.0449219	-0.25	-0.208984	-0.279297	-0.128906
							-47.82	0.046875	-0.248047	-0.207031	-0.277344	-0.134766
							-47.72	0.046875	-0.248047	-0.207031	-0.277344	-0.134766
							-47.62	0.046875	-0.248047	-0.207031	-0.277344	-0.134766
							-47.52	0.0585938	-0.236329	-0.195313	-0.265625	-0.130859
							-47.42	0.0507813	-0.236328	-0.195313	-0.265625	-0.125
							-47.32	0.0429688	-0.24414	-0.203125	-0.273438	-0.142578
							-47.22	0.0488281	-0.238281	-0.208984	-0.279297	-0.128906
							-47.12	0.0488281	-0.230469	-0.208984	-0.279297	-0.126953
							-47.02	0.0449219	-0.240234	-0.201172	-0.279297	-0.134766
							-46.92	0.0585938	-0.228516	-0.1875	-0.267578	-0.123047
							-46.82	0.0507813	-0.228516	-0.195313	-0.267578	-0.130859
							-46.72	0.0566406	-0.220703	-0.189453	-0.259766	-0.125
							-46.62	0.0507813	-0.234375	-0.195313	-0.273438	-0.130859
							-46.52	0.0410156	-0.236328	-0.197266	-0.275391	-0.132813
							-46.42	0.0410156	-0.236328	-0.205078	-0.267578	-0.136719
							-46.32	0.0410156	-0.236328	-0.197266	-0.277344	-0.134766
							-46.22	0.0390625	-0.230469	-0.197266	-0.279297	-0.136719
							-46.12	0.046875	-0.228516	-0.197266	-0.271484	-0.128906
							-46.02	0.0410156	-0.236328	-0.205078	-0.277344	-0.134766
							-45.92	0.0390625	-0.226563	-0.207031	-0.267578	-0.125
							-45.82	0.0390625	-0.21875	-0.199219	-0.259766	-0.132813
							-45.72	0.0488281	-0.228516	-0.197266	-0.257813	-0.125
							-45.62	0.0507813	-0.228516	-0.197266	-0.265625	-0.123047
							-45.52	0.0625	-0.216797	-0.185547	-0.253906	-0.111328
							-45.42	0.0625	-0.216797	-0.185547	-0.253906	-0.123047
							-45.32	0.0625	-0.216797	-0.177734	-0.253906	-0.123047
							-45.22	0.0664063	-0.208984	-0.167969	-0.238281	-0.115234
							-45.12	0.0605469	-0.214844	-0.175781	-0.244141	-0.115234
							-45.02	0.0585938	-0.216797	-0.185547	-0.257813	-0.115234
							-44.92	0.0507813	-0.216797	-0.185547	-0.257813	-0.115234
							-44.82	0.0507813	-0.224609	-0.183593	-0.265625	-0.130859
							-44.72	0.0507813	-0.21875	-0.183594	-0.259766	-0.123047
							-44.62	0.0546875	-0.212891	-0.179688	-0.253906	-0.117188
							-44.52	0.0410156	-0.214844	-0.181641	-0.248047	-0.130859
							-44.42	0.0488281	-0.207031	-0.173828	-0.246094	-0.123047
							-44.32	0.0429688	-0.21289	-0.179687	-0.253906	-0.128906
							-44.22	0.0410156	-0.214844	-0.193359	-0.255859	-0.123047
							-44.12	0.0332031	-0.21875	-0.193359	-0.248047	-0.121094
							-44.02	0.0410156	-0.216797	-0.185547	-0.257813	-0.113281
							-43.92	0.0410156	-0.21875	-0.185547	-0.259766	-0.113281
							-43.82	0.0390625	-0.220703	-0.1875	-0.251953	-0.119141
							-43.72	0.03125	-0.21875	-0.195313	-0.265625	-0.125
							-43.62	0.0488281	-0.207031	-0.177734	-0.248047	-0.123047
							-43.52	0.0390625	-0.207031	-0.175781	-0.246094	-0.123047
							-43.42	0.046875	-0.207031	-0.175781	-0.246094	-0.123047
							-43.32	0.0488281	-0.205078	-0.175781	-0.246094	-0.123047
							-43.22	0.0566406	-0.197266	-0.167969	-0.246094	-0.123047
							-43.12	0.0585938	-0.195313	-0.177734	-0.257813	-0.115234
							-43.02	0.0507813	-0.195313	-0.177734	-0.257813	-0.113281
							-42.92	0.0507813	-0.207031	-0.177734	-0.257813	-0.113281
							-42.82	0.0507813	-0.207031	-0.185547	-0.257813	-0.105469
							-42.72	0.0371094	-0.208984	-0.1875	-0.251953	-0.105469
							-42.62	0.0371094	-0.208984	-0.1875	-0.257813	-0.105469
							-42.52	0.0292969	-0.208984	-0.195312	-0.257813	-0.105469
							-42.42	0.0371094	-0.216797	-0.189453	-0.257813	-0.105469
							-42.32	0.0507813	-0.205079	-0.175782	-0.246094	-0.0957031
							-42.22	0.0429688	-0.197266	-0.175781	-0.238281	-0.09375
							-42.12	0.0351563	-0.203125	-0.175781	-0.244141	-0.101563
							-42.02	0.0488281	-0.197266	-0.175781	-0.246094	-0.103516
							-41.92	0.0429688	-0.195313	-0.175781	-0.238281	-0.0957031
							-41.82	0.0351563	-0.195312	-0.175781	-0.244141	-0.101563
							-41.72	0.0410156	-0.207031	-0.1875	-0.238281	-0.0957031
							-41.62	0.0429688	-0.207031	-0.1875	-0.236328	-0.09375
							-41.52	0.0546875	-0.1875	-0.166016	-0.224609	-0.0898438
							-41.42	0.046875	-0.193359	-0.171875	-0.224609	-0.0898438
							-41.32	0.0410156	-0.195312	-0.173828	-0.224609	-0.0898438
							-41.22	0.0429688	-0.185547	-0.171875	-0.226563	-0.0898438
							-41.12	0.0507813	-0.175781	-0.15625	-0.216797	-0.0898438
							-41.02	0.0585938	-0.167969	-0.154297	-0.216797	-0.0839844
							-40.92	0.0605469	-0.166016	-0.154297	-0.216797	-0.0820313
							-40.82	0.0683594	-0.166016	-0.146484	-0.216797	-0.09375
							-40.72	0.0625	-0.185547	-0.152344	-0.224609	-0.09375
							-40.62	0.0488281	-0.1875	-0.154297	-0.21875	-0.09375
							-40.52	0.0605469	-0.167969	-0.142579	-0.212891	-0.0820313
							-40.42	0.0507813	-0.175781	-0.152344	-0.214844	-0.0839844
							-40.32	0.0488281	-0.185547	-0.154297	-0.214844	-0.0839844
							-40.22	0.0488281	-0.177734	-0.154297	-0.214844	-0.0839844
							-40.12	0.0410156	-0.175781	-0.146484	-0.207031	-0.0839844
							-40.02	0.046875	-0.169922	-0.158203	-0.21875	-0.0839844
							-39.92	0.0410156	-0.175781	-0.166016	-0.21875	-0.0839844
							-39.82	0.0390625	-0.177734	-0.160156	-0.21875	-0.0839844
							-39.72	0.03125	-0.177734	-0.166016	-0.21875	-0.103516
							-39.62	0.0371094	-0.166016	-0.148438	-0.207031	-0.0859375
							-39.52	0.0390625	-0.158203	-0.146484	-0.207031	-0.0839844
							-39.42	0.0390625	-0.15625	-0.146484	-0.214844	-0.0839844
							-39.32	0.0488281	-0.160156	-0.138672	-0.207031	-0.0839844
							-39.22	0.0429688	-0.166016	-0.152344	-0.212891	-0.103516
							-39.12	0.0410156	-0.167969	-0.144531	-0.214844	-0.105469
							-39.02	0.0410156	-0.167969	-0.142578	-0.226563	-0.105469
							-38.92	0.0332031	-0.167969	-0.154297	-0.226563	-0.105469
							-38.82	0.03125	-0.169922	-0.15625	-0.228516	-0.105469
							-38.72	0.0234375	-0.169922	-0.164063	-0.236328	-0.111328
							-38.62	0.00977	-0.177734	-0.166016	-0.230469	-0.113281
							-38.52	0.0214844	-0.173828	-0.169922	-0.224609	-0.101563
							-38.42	0.0214844	-0.175781	-0.164063	-0.228516	-0.101563
							-38.32	0.0214844	-0.166016	-0.162109	-0.226563	-0.101563
							-38.22	0.0195313	-0.173828	-0.171875	-0.236328	-0.103516
							-38.12	0.0195313	-0.167969	-0.166016	-0.230469	-0.115234
							-38.02	0.0117188	-0.166016	-0.164063	-0.236328	-0.115234
							-37.92	0.0117188	-0.177734	-0.183594	-0.244141	-0.115234
							-37.82	0.0117188	-0.177734	-0.177734	-0.238281	-0.115234
							-37.72	0.0117188	-0.169922	-0.175781	-0.236328	-0.115234
							-37.62	0.015625	-0.160156	-0.167969	-0.228516	-0.107422
							-37.52	0.0175781	-0.160156	-0.160156	-0.228516	-0.107422
							-37.42	0.0175781	-0.152344	-0.158203	-0.228516	-0.107422
							-37.32	0.0175781	-0.158203	-0.166015	-0.236328	-0.115234
							-37.22	0.00586	-0.160156	-0.171875	-0.230469	-0.117188
							-37.12	0.00586	-0.160156	-0.169922	-0.228516	-0.117188
							-37.02	-0.00195	-0.167968	-0.177734	-0.248047	-0.123047
							-36.92	0	-0.158203	-0.167969	-0.230469	-0.113281
							-36.82	0	-0.150391	-0.167969	-0.228516	-0.105469
							-36.72	-0.00781	-0.15625	-0.183594	-0.236328	-0.111328
							-36.62	-0.00195	-0.158203	-0.177734	-0.230469	-0.105469
							-36.52	-0.00781	-0.164062	-0.183593	-0.236328	-0.111328
							-36.42	-0.0214844	-0.166016	-0.185547	-0.238281	-0.113281
							-36.32	-0.0136719	-0.158203	-0.177734	-0.230469	-0.105469
							-36.22	-0.0117188	-0.15625	-0.175781	-0.236328	-0.103516
							-36.12	-0.0195313	-0.15625	-0.167969	-0.236328	-0.115234
							-36.02	-0.0117188	-0.158203	-0.177734	-0.236328	-0.115234
							-35.92	-0.0175781	-0.164063	-0.175781	-0.236328	-0.123047
							-35.82	-0.0195313	-0.166016	-0.175781	-0.236328	-0.125
							-35.72	-0.0195313	-0.166016	-0.175781	-0.248047	-0.125
							-35.62	-0.0214844	-0.166016	-0.183594	-0.248047	-0.125
							-35.52	0	-0.146485	-0.156251	-0.228516	-0.105469
							-35.42	-0.00977	-0.15625	-0.164063	-0.238281	-0.123047
							-35.32	-0.00977	-0.160156	-0.164063	-0.238281	-0.123047
							-35.22	0.00195	-0.146484	-0.152344	-0.226563	-0.111328
							-35.12	0.00195	-0.146484	-0.164063	-0.226563	-0.123047
							-35.02	0.00195	-0.146484	-0.164063	-0.226563	-0.123047
							-34.92	-0.00586	-0.154297	-0.164063	-0.234375	-0.123047
							-34.82	-0.00586	-0.154297	-0.164063	-0.234375	-0.123047
							-34.72	-0.00586	-0.154297	-0.164063	-0.234375	-0.123047
							-34.62	-0.0175781	-0.154297	-0.171875	-0.226563	-0.130859
							-34.52	-0.0175781	-0.154297	-0.164063	-0.224609	-0.130859
							-34.42	-0.0175781	-0.154297	-0.162109	-0.224609	-0.130859
							-34.32	-0.0175781	-0.154297	-0.162109	-0.224609	-0.142578
							-34.22	-0.0175781	-0.154297	-0.173828	-0.224609	-0.142578
							-34.12	-0.0175781	-0.158203	-0.173828	-0.224609	-0.142578
							-34.02	-0.0175781	-0.148438	-0.166016	-0.228516	-0.134766
							-33.92	-0.0175781	-0.148438	-0.158203	-0.228516	-0.134766
							-33.82	-0.0175781	-0.15625	-0.15625	-0.228516	-0.134766
							-33.72	-0.0292969	-0.15625	-0.15625	-0.228516	-0.146484
							-33.62	-0.0292969	-0.15625	-0.15625	-0.228516	-0.146484
							-33.52	-0.0292969	-0.15625	-0.15625	-0.228516	-0.146484
							-33.42	-0.0292969	-0.15625	-0.164063	-0.228516	-0.146484
							-33.32	-0.0292969	-0.167969	-0.164063	-0.228516	-0.154297
							-33.22	-0.0292969	-0.167969	-0.15625	-0.228516	-0.154297
							-33.12	-0.0292969	-0.15625	-0.142578	-0.228516	-0.142578
							-33.02	-0.0292969	-0.15625	-0.142578	-0.228516	-0.142578
							-32.92	-0.0214844	-0.15625	-0.154297	-0.228516	-0.142578
							-32.82	-0.0195313	-0.15625	-0.154297	-0.228516	-0.142578
							-32.72	-0.0195313	-0.15625	-0.146484	-0.220703	-0.146484
							-32.62	-0.0195313	-0.15625	-0.146484	-0.220703	-0.146484
							-32.52	-0.0195313	-0.15625	-0.146484	-0.220703	-0.146484
							-32.42	-0.0195313	-0.15625	-0.146484	-0.220703	-0.154297
							-32.32	-0.00781	-0.148438	-0.126954	-0.208984	-0.142578
							-32.22	-0.00781	-0.146484	-0.136719	-0.216797	-0.142578
							-32.12	-0.00781	-0.146484	-0.136719	-0.207031	-0.142578
							-32.02	-0.0195313	-0.146484	-0.136719	-0.205078	-0.142578
							-31.92	-0.0195313	-0.146484	-0.136719	-0.205078	-0.142578
							-31.82	-0.0195313	-0.146484	-0.144531	-0.205078	-0.142578
							-31.72	-0.0273438	-0.146484	-0.144531	-0.205078	-0.154297
							-31.62	-0.0273438	-0.146484	-0.144531	-0.205078	-0.154297
							-31.52	-0.0195313	-0.138672	-0.136719	-0.197266	-0.146484
							-31.42	-0.0195313	-0.146484	-0.136719	-0.197266	-0.162109
							-31.32	-0.0195313	-0.146484	-0.136719	-0.197266	-0.164063
							-31.22	-0.0195313	-0.134766	-0.117188	-0.185547	-0.152344
							-31.12	-0.0195313	-0.134766	-0.126953	-0.185547	-0.164063
							-31.02	-0.0273438	-0.142578	-0.134765	-0.193359	-0.164063
							-30.92	-0.0292969	-0.15625	-0.136719	-0.195313	-0.164063
							-30.82	-0.0214844	-0.148438	-0.128907	-0.1875	-0.164063
							-30.72	-0.0214844	-0.148438	-0.128906	-0.1875	-0.166016
							-30.62	-0.0292969	-0.148438	-0.128906	-0.1875	-0.158203
							-30.52	-0.0292969	-0.148438	-0.136719	-0.1875	-0.15625
							-30.42	-0.0292969	-0.148438	-0.136719	-0.199219	-0.15625
							-30.32	-0.0292969	-0.136719	-0.125	-0.1875	-0.152344
							-30.22	-0.0292969	-0.136719	-0.125	-0.175781	-0.152344
							-30.12	-0.0292969	-0.136719	-0.136719	-0.175781	-0.152344
							-30.02	-0.0292969	-0.136719	-0.136719	-0.1875	-0.152344
							-29.92	-0.0292969	-0.136719	-0.136719	-0.1875	-0.164063
							-29.82	-0.0371094	-0.136719	-0.136719	-0.1875	-0.164063
							-29.72	-0.0253906	-0.136719	-0.125	-0.175781	-0.152344
							-29.62	-0.0253906	-0.136719	-0.125	-0.175781	-0.152344
							-29.52	-0.0371094	-0.136719	-0.125	-0.175781	-0.152344
							-29.42	-0.0292969	-0.128906	-0.109375	-0.167969	-0.144531
							-29.32	-0.0292969	-0.128906	-0.107422	-0.175781	-0.15625
							-29.22	-0.0292969	-0.128906	-0.107422	-0.175781	-0.15625
							-29.12	-0.0292969	-0.128906	-0.115234	-0.175781	-0.15625
							-29.02	-0.0410156	-0.128906	-0.115234	-0.175781	-0.15625
							-28.92	-0.0292969	-0.125	-0.103516	-0.164063	-0.152344
							-28.82	-0.0214844	-0.125	-0.115234	-0.164063	-0.152344
							-28.72	-0.0273438	-0.125	-0.115234	-0.164063	-0.152344
							-28.62	-0.0273438	-0.125	-0.115234	-0.164063	-0.152344
							-28.52	-0.0273438	-0.125	-0.115234	-0.164063	-0.152344
							-28.42	-0.0195313	-0.117188	-0.107422	-0.15625	-0.15625
							-28.32	-0.0195313	-0.117188	-0.107422	-0.15625	-0.15625
							-28.22	-0.0195313	-0.117188	-0.107422	-0.15625	-0.15625
							-28.12	-0.00781	-0.105469	-0.0957031	-0.144531	-0.144531
							-28.02	-0.0117188	-0.0976565	-0.0996097	-0.136719	-0.136719
							-27.92	-0.00977	-0.0957031	-0.0976563	-0.134766	-0.134766
							-27.82	-0.00977	-0.0957031	-0.0976563	-0.134766	-0.142578
							-27.72	-0.00977	-0.103516	-0.0976563	-0.134766	-0.150391
							-27.62	-0.00195	-0.0976563	-0.0898438	-0.126953	-0.144531
							-27.52	-0.00977	-0.109375	-0.0976563	-0.126953	-0.144531
							-27.42	-0.0195313	-0.109375	-0.0976563	-0.136719	-0.144531
							-27.32	-0.0195313	-0.109375	-0.105469	-0.138672	-0.15625
							-27.22	-0.0195313	-0.0976563	-0.0957031	-0.126953	-0.144531
							-27.12	-0.0117188	-0.0898438	-0.0878906	-0.119141	-0.136719
							-27.02	-0.00977	-0.0957032	-0.0859376	-0.117188	-0.134766
							-26.92	-0.00977	-0.0957031	-0.0859375	-0.128906	-0.134766
							-26.82	-0.00977	-0.103516	-0.0976563	-0.128906	-0.142578
							-26.72	-0.00586	-0.09375	-0.0859375	-0.117188	-0.130859
							-26.62	-0.00586	-0.09375	-0.0859375	-0.117188	-0.130859
							-26.52	-0.0136719	-0.09375	-0.0859375	-0.117188	-0.130859
							-26.42	0	-0.0976563	-0.078125	-0.109375	-0.123047
							-26.32	-0.0175781	-0.0976563	-0.078125	-0.109375	-0.123047
							-26.22	-0.0195313	-0.0976563	-0.078125	-0.109375	-0.123047
							-26.12	-0.00781	-0.0859375	-0.0664063	-0.0976563	-0.111328
							-26.02	-0.00781	-0.0859375	-0.0664063	-0.105469	-0.130859
							-25.92	-0.0195313	-0.0859375	-0.0664063	-0.107422	-0.132813
							-25.82	-0.0117188	-0.0859378	-0.058594	-0.0996094	-0.125
							-25.72	-0.00391	-0.0878906	-0.0507813	-0.0917969	-0.117188
							-25.62	-0.00195	-0.0859375	-0.0488281	-0.0898438	-0.115234
							-25.52	-0.00195	-0.0859375	-0.0566406	-0.0898438	-0.115234
							-25.42	-0.00195	-0.0859375	-0.0585938	-0.0898438	-0.123047
							-25.32	0.00195	-0.0742192	-0.0468754	-0.0859375	-0.113281
							-25.22	0.00195	-0.0859375	-0.046875	-0.09375	-0.125
							-25.12	-0.00781	-0.0859375	-0.046875	-0.0957031	-0.125
							-25.02	-0.00977	-0.0957031	-0.0625	-0.0957031	-0.125
							-24.92	-0.00195	-0.0898438	-0.0566406	-0.0878906	-0.117188
							-24.82	-0.00195	-0.0898438	-0.0566406	-0.0878906	-0.117188
							-24.72	0.00977	-0.078125	-0.0449219	-0.0761719	-0.105469
							-24.62	0.00977	-0.078125	-0.0449219	-0.0761719	-0.105469
							-24.52	-0.00195	-0.0761719	-0.0449219	-0.0761719	-0.113281
							-24.42	-0.00195	-0.0742188	-0.0449219	-0.0878906	-0.113281
							-24.32	0.00586	-0.0664065	-0.0371097	-0.0800781	-0.105469
							-24.22	0.00586	-0.0664063	-0.0488281	-0.0800781	-0.105469
							-24.12	0.0175781	-0.0546875	-0.0371094	-0.0683594	-0.09375
							-24.02	0.00977	-0.0644531	-0.0371094	-0.0683594	-0.09375
							-23.92	0.0175781	-0.0585938	-0.0292969	-0.0605469	-0.0859375
							-23.82	0.03125	-0.0566412	-0.0156255	-0.046875	-0.0722656
							-23.72	0.03125	-0.0566406	-0.015625	-0.046875	-0.0722656
							-23.62	0.03125	-0.0566406	-0.015625	-0.046875	-0.0839844
							-23.52	0.0390625	-0.0488284	-0.00781	-0.0390625	-0.0761719
							-23.42	0.0273438	-0.0488281	-0.00781	-0.0390625	-0.0839844
							-23.32	0.0273438	-0.0488281	-0.00781	-0.046875	-0.0859375
							-23.22	0.0351563	-0.0410156	0	-0.0488281	-0.078125
							-23.12	0.0292969	-0.0390625	-0.00586	-0.046875	-0.0761719
							-23.02	0.0273438	-0.046875	-0.00781	-0.046875	-0.0839844
							-22.92	0.03125	-0.0371094	-0.00391	-0.0351563	-0.0820313
							-22.82	0.03125	-0.0371094	-0.00391	-0.046875	-0.0820313
							-22.72	0.0390625	-0.0410156	0.00391	-0.0390625	-0.0742188
							-22.62	0.0390625	-0.0410156	-0.00391	-0.0390625	-0.0742188
							-22.52	0.0273438	-0.0410156	-0.00586	-0.046875	-0.0742188
							-22.42	0.0195313	-0.0410156	-0.00586	-0.0488281	-0.0742188
							-22.32	0.0292969	-0.0292973	-0.00586	-0.0371094	-0.0625
							-22.22	0.0292969	-0.0292969	-0.00586	-0.0371094	-0.0625
							-22.12	0.0292969	-0.0371094	-0.00586	-0.0371094	-0.0625
							-22.02	0.0371094	-0.0390628	-0.00586	-0.0292969	-0.0546875
							-21.92	0.03125	-0.0371094	-0.00586	-0.0273438	-0.0644531
							-21.82	0.03125	-0.0371094	-0.00586	-0.046875	-0.0722656
							-21.72	0.03125	-0.0371094	-0.00586	-0.0488281	-0.0742188
							-21.62	0.0292969	-0.0273438	-0.00391	-0.046875	-0.0722656
							-21.52	0.03125	-0.0253907	-0.00195	-0.046875	-0.0722656
							-21.42	0.0390625	-0.0175781	0.00586	-0.0390625	-0.0566406
							-21.32	0.0390625	-0.0175782	0.00586	-0.0390625	-0.0644531
							-21.22	0.0390625	-0.0175781	-0.00781	-0.0390625	-0.0585938
							-21.12	0.0390625	-0.0175781	-0.00781	-0.0390625	-0.0566406
							-21.02	0.0390625	-0.0175784	-2.98e-07	-0.03125	-0.0566406
							-20.92	0.0390625	-0.00586	0.00586	-0.0351563	-0.0527344
							-20.82	0.0390625	-0.00586	0.0117185	-0.0292969	-0.046875
							-20.72	0.0390625	-0.00586	0.00586	-0.0351563	-0.0527344
							-20.62	0.0234375	-0.0136719	0.00391	-0.0371094	-0.0605469
							-20.52	0.0292969	-0.00781	-0.00781	-0.0371094	-0.0546875
							-20.42	0.03125	-0.0195313	0	-0.0292969	-0.0527344
							-20.32	0.0390625	-0.0117191	0.00977	-0.0195313	-0.0449219
							-20.22	0.0371094	-0.0117188	0.00977	-0.0195313	-0.0566406
							-20.12	0.0371094	-0.0117188	-0.00586	-0.0195313	-0.0566406
							-20.02	0.046875	0.00195	0.0136711	-0.0175781	-0.0429688
							-19.92	0.0410156	0.00195	0.015625	-0.0175781	-0.0429688
							-19.82	0.0390625	-0.00586	0.00781	-0.0253906	-0.0507813
							-19.72	0.03125	0	0.0136719	-0.0195313	-0.0449219
							-19.62	0.0234375	-0.00586	0.00781	-0.0253906	-0.0429688
							-19.52	0.0292969	-2.98e-07	0.00195	-0.0195313	-0.0429688
							-19.42	0.03125	-0.0136719	0.00391	-0.0175781	-0.0429688
							-19.32	0.03125	-0.00781	0.00391	-0.0175781	-0.0449219
							-19.22	0.0429688	-0.00195	0.015625	-0.0234375	-0.0332031
							-19.12	0.03125	0.00391	0.0136719	-0.0175781	-0.0410156
							-19.02	0.03125	-0.00195	0.00586	-0.015625	-0.0410156
							-18.92	0.0390625	0.0117188	0.0117188	-0.00781	-0.0332031
							-18.82	0.0390625	-0.00586	0.00586	-0.00781	-0.0332031
							-18.72	0.0390625	0	0.0117188	-0.00781	-0.0332031
							-18.62	0.046875	0.00977	0.0214844	0	-0.0253906
							-18.52	0.03125	0.00195	0.0156249	-0.00586	-0.0429688
							-18.42	0.0390625	0.00195	0.0117188	-0.0175781	-0.0429688
							-18.32	0.0214844	0.00195	0.00586	-0.0175781	-0.0429688
							-18.22	0.0273438	0.00195	0.0117188	-0.0175781	-0.0351563
							-18.12	0.0332031	0.0136719	0.0175781	-0.00586	-0.0292969
							-18.02	0.0390625	0.0136716	0.0234372	-0.00586	-0.0234375
							-17.92	0.0332031	0.00586	0.0253906	-0.0136719	-0.0292969
							-17.82	0.0390625	0.00586	0.0175778	-0.00586	-0.0234375
							-17.72	0.0332031	0.00586	0.0175781	-0.0117188	-0.0429688
							-17.62	0.0234375	-0.00195	0.00977	-0.0136719	-0.0449219
							-17.52	0.0234375	-0.00391	0.00781	-0.0234375	-0.0449219
							-17.42	0.0234375	-0.00781	-0.00586	-0.0175781	-0.0449219
							-17.32	0.0117188	-0.0136719	-0.00586	-0.0273438	-0.0449219
							-17.22	0.0195313	0	0.00977	-0.0117188	-0.0449219
							-17.12	0.0195313	0.00195	0.0117188	-0.0175781	-0.0449219
							-17.02	0.0195313	-0.00586	0.00391	-0.0195313	-0.0449219
							-16.92	0.0117188	-0.00781	0.00195	-0.0195313	-0.0527344
							-16.82	0.0175781	-2.98e-07	0.00977	-0.0117188	-0.046875
							-16.72	0.0195313	-0.00781	0.015625	-0.00586	-0.0332031
							-16.62	0.0273438	-0.00195	0.0214844	0	-0.0253906
							-16.52	0.0195313	-7.45e-08	0.0156249	-0.00586	-0.03125
							-16.42	0.0175781	0	0.00781	-0.00586	-0.0332031
							-16.32	0.00977	-0.015625	0.00586	-0.0136719	-0.0332031
							-16.22	0.0253906	-0.00195	0.0214844	-0.0117188	-0.0253906
							-16.12	0.0195313	0	0.0117188	-0.00977	-0.0371094
							-16.02	0.0175781	-0.00781	0.00391	-0.0175781	-0.0371094
							-15.92	0.0273438	0	0.0117188	-0.00977	-0.0351563
							-15.82	0.00977	-0.00586	0.0136718	-0.00781	-0.0351563
							-15.72	0.0273438	0	0.0332031	0.0117188	-0.015625
							-15.62	0.0292969	0.00195	0.015625	0.00586	-0.0214844
							-15.52	0.0292969	0.00195	0.0214841	0.0117188	-0.015625
							-15.42	0.0292969	0.00195	0.015625	0.00195	-0.0136719
							-15.32	0.0214844	0.00195	0.0136719	0.00195	-0.0214844
							-15.22	0.0214844	0.00195	0.0136719	0.00195	-0.0234375
							-15.12	0.0214844	0.00195	0.015625	0.00195	-0.0234375
							-15.02	0.0214844	0.00195	0.00781	0.00195	-0.0234375
							-14.92	0.00195	-0.00586	0.00586	0.00195	-0.0234375
							-14.82	0.0117188	-0.00195	0.0175777	0.0136719	-0.0117188
							-14.72	0.0195313	0.00391	0.0136719	0.00586	-0.00391
							-14.62	0.0214844	0.00586	0.015625	0.00586	-0.00195
							-14.52	0.0292969	0.0136716	0.0136716	0.0136719	-0.00195
							-14.42	0.03125	0.00781	0.0136719	0.00781	-0.00195
							-14.32	0.0390625	0.0117182	0.0292963	0.0214844	-0.00586
							-14.22	0.03125	0.0117188	0.0234375	0.0234375	-0.00586
							-14.12	0.0390625	0.0195313	0.0234375	0.0214844	0.00195
							-14.02	0.0332031	0.00195	0.0234374	0.0214844	-0.00391
							-13.92	0.0410156	0.00977	0.0136719	0.0234375	0.00391
							-13.82	0.0351563	0.00391	0.0136718	0.0117188	0.00586
							-13.72	0.0214844	0.00195	0.0136719	0.00391	-0.00195
							-13.62	0.0292969	0.00195	0.0136719	0.00977	-0.00391
							-13.52	0.0332031	0.0136714	0.0253901	0.0234375	0.00195
							-13.42	0.03125	0.00586	0.0253906	0.015625	0
							-13.32	0.03125	0.0117185	0.0175778	0.0214844	-0.00391
							-13.22	0.03125	0.0136719	0.0175781	0.015625	-0.00195
							-13.12	0.0195313	0.00586	0.0175781	0.0136719	-0.00977
							-13.02	0.0117188	-0.00391	-0.00195	0.0136719	-0.0117188
							-12.92	0.00977	-0.00391	-0.00391	0.00586	-0.0117188
							-12.82	0.00977	0.00391	0.00391	0.00586	-0.00391
							-12.72	0.00195	0.00391	0.00391	0.00391	-0.0117188
							-12.62	-0.00781	-0.015625	-0.00391	-0.00391	-0.0195313
							-12.52	0	-0.00781	-0.00391	0.00391	-0.0117188
							-12.42	0	-0.00781	-0.00586	0.00391	-0.0117188
							-12.32	0	-0.00781	-0.00586	0.00391	-0.0234375
							-12.22	-0.0117188	-0.00781	-0.0175781	0.0117188	-0.0234375
							-12.12	-0.0117188	-0.015625	-0.0175781	0.0136719	-0.015625
							-12.02	-0.0117188	-0.00781	-0.0175781	0.00195	-0.0136719
							-11.92	-0.0117188	-0.00586	-0.0175781	0.00195	-0.0136719
							-11.82	-0.0195313	-0.0175781	-0.0175781	0.00195	-0.0136719
							-11.72	-0.0273438	-0.0253906	-0.0332031	-0.00586	-0.0214844
							-11.62	-0.0292969	-0.0273438	-0.0351563	-0.00781	-0.0234375
							-11.52	-0.0214844	-0.0273438	-0.0351563	-0.00781	-0.0234375
							-11.42	-0.00781	-0.00781	-0.015625	0.00391	-0.0117188
							-11.32	-0.0195313	-0.00586	-0.0136719	0.00391	-0.0234375
							-11.22	-0.0195313	-0.00586	-0.0136719	0.00391	-0.0234375
							-11.12	-0.0195313	-0.0175781	-0.0136719	0.00391	-0.0234375
							-11.02	-0.0195313	-0.0175781	-0.0253906	0.00391	-0.0234375
							-10.92	-0.0195313	-0.0175781	-0.0253906	0.00391	-0.0234375
							-10.82	-0.0195313	-0.0253906	-0.0253906	0.00391	-0.0234375
							-10.72	-0.0195313	-0.0175781	-0.0253906	0.00391	-0.015625
							-10.62	-0.0273438	-0.015625	-0.0253906	-0.00391	-0.0136719
							-10.52	-0.0195313	-0.015625	-0.0253906	-0.00391	-0.0136719
							-10.42	-0.0175781	-0.015625	-0.0332031	-0.00391	-0.0214844
							-10.32	-0.00977	-0.00781	-0.0253909	0.00391	-0.0136719
							-10.22	-0.00977	-0.00781	-0.0253906	0.00391	-0.0136719
							-10.12	-0.00977	-0.0195313	-0.0253906	-0.00781	-0.0136719
							-10.02	-0.0214844	-0.0117188	-0.0253906	-0.00781	-0.0136719
							-9.92	-0.00977	0.00195	-0.0136719	0.00391	-0.00195
							-9.82	-0.00977	0.00195	-0.0136719	0.00391	-0.00195
							-9.72	-0.00195	-0.00586	-0.0136719	0.00391	0.00586
							-9.62	0	-0.00586	-0.0136719	0.00391	-0.00391
							-9.52	0	0.00195	-0.00586	0.0117188	-0.00391
							-9.42	-0.00781	-0.00391	-0.0117188	-0.00586	-0.0117188
							-9.32	-0.00977	-0.00977	-0.00586	0	-0.00586
							-9.22	-0.00977	-0.00977	-0.0175781	0	-0.00586
							-9.12	-0.0214844	-0.00977	-0.0175781	0	-0.0136719
							-9.02	-0.00977	0.00195	-0.00586	0.0117188	-0.00195
							-8.92	-0.00977	0.00195	-0.00586	0.00391	0.00586
							-8.82	-0.00977	-0.00586	-0.00586	-0.00391	0.00781
							-8.72	-0.00977	-0.00586	-0.00586	-0.00586	-0.0117188
							-8.62	-0.0214844	-0.00586	-0.00586	-0.00586	-0.0136719
							-8.52	-0.00977	0.00586	-0.00195	-0.00586	-0.00195
							-8.42	-0.00195	0.00195	0.00586	0.00195	0.00586
							-8.32	-0.00781	0.00586	2.24e-07	-0.00391	0
							-8.22	-0.00977	0.0136719	0.00586	0.00195	0.00586
							-8.12	0	0.0136719	0.00586	-0.00586	0.00586
							-8.02	0.00195	0.00586	0.00586	-0.00586	0.00781
							-7.92	0.00195	0.00586	-0.00586	-0.00586	0.00781
							-7.82	0.0136719	0.00586	0.00586	0.00586	0.0195313
							-7.72	0.00195	0.00586	0.00586	-0.00586	0.00781
							-7.62	-0.00781	0.0136719	0.00586	-0.00586	0.00781
							-7.52	-0.00977	0.015625	0.00586	-0.00586	0.00781
							-7.42	-0.00195	0.0234375	0.0136719	0.00195	0.015625
							-7.32	-0.00977	0.0234375	0.00586	0.00195	0.015625
							-7.22	-0.00977	0.0117188	0.00586	0.00195	0.015625
							-7.12	-0.00977	0.0117188	-0.00195	-0.00586	0.015625
							-7.02	-0.00977	0.0117185	0.00391	-0.00781	0.0234375
							-6.92	-0.00977	0.00391	0.00586	-0.00586	0.00586
							-6.82	0.00195	0.0156246	0.0175777	-0.00195	0.015625
							-6.72	-0.00977	0.015625	0.00977	-0.00391	0.015625
							-6.62	-0.0175781	0.00586	-0.00391	-0.015625	0.015625
							-6.52	-0.0117188	-2.98e-07	0.00391	-0.00781	0.015625
							-6.42	-0.00977	0.00195	0.00586	-0.0136719	0.00781
							-6.32	-0.00195	0.00977	0.00586	-0.00781	0.015625
							-6.22	-0.00195	0.00195	0.00391	-0.00781	0.015625
							-6.12	-0.00977	0.00781	0.00391	-0.00781	0.015625
							-6.02	0.00195	0.0214839	0.0156246	0.00391	0.0273438
							-5.92	0.00195	0.0136719	0.015625	-0.00391	0.0273438
							-5.82	0.00195	0.0136719	0.015625	-0.015625	0.0273438
							-5.72	0.00195	0.0136719	0.015625	-0.015625	0.0273438
							-5.62	0.00195	0.00195	0.00391	-0.0273438	0.0273438
							-5.52	0.00195	0.00195	0.00391	-0.0371094	0.015625
							-5.42	-0.00195	-0.00586	0.0117188	-0.03125	0.0234375
							-5.32	-0.00195	-0.00781	0.0117188	-0.03125	0.0234375
							-5.22	-0.00195	-0.0195313	0.0117188	-0.0390625	0.015625
							-5.12	0.00586	-0.00391	0.0195313	-0.03125	0.0234375
							-5.02	0.0117188	-5.22e-07	0.0332026	-0.0175781	0.0371094
							-4.92	0.00391	0	0.0332031	-0.0175781	0.0253906
							-4.82	0.00977	0	0.0332031	-0.0175781	0.0253906
							-4.72	0	-0.00781	0.0175781	-0.0175781	0.0253906
							-4.62	-0.0117188	-0.00781	0.015625	-0.0292969	0.0253906
							-4.52	-0.0195313	-0.00781	0.00391	-0.0292969	0.0175781
							-4.42	-0.00781	-0.00781	0.015625	-0.0175781	0.0292969
							-4.32	0	-0.00781	0.0234372	-0.0175781	0.0371094
							-4.22	-0.00195	0.00195	0.0332031	-0.015625	0.046875
							-4.12	-0.00195	0.00195	0.0253906	-0.0175781	0.0390625
							-4.02	0.00586	0.00977	0.0332028	-0.0214844	0.0449219
							-3.92	0.00391	0.0117188	0.046875	-0.015625	0.0585938
							-3.82	0.00195	0.0117188	0.046875	-0.0253906	0.0390625
							-3.72	-0.00977	0.00391	0.0371094	-0.0371094	0.0371094
							-3.62	0.00586	0.0175781	0.03125	-0.0292969	0.0371094
							-3.52	0.0117188	0.023437	0.0449214	-0.0253906	0.0488281
							-3.42	0.0175781	0.0292969	0.0605469	-0.0214844	0.0449219
							-3.32	0.03125	0.0351557	0.054687	-0.015625	0.0566406
							-3.22	0.0332031	0.0429688	0.0742188	-0.015625	0.078125
							-3.12	0.0410156	0.0449219	0.0839844	-0.00586	0.0742188
							-3.02	0.0214844	0.0351562	0.0761718	-0.00586	0.0664063
							-2.92	0.03125	0.046875	0.0761719	-0.00586	0.0664063
							-2.82	0.00977	0.0332028	0.0624997	-0.00781	0.0566406
							-2.72	0.00977	0.0332031	0.0664063	-0.0175781	0.0683594
							-2.62	0.00195	0.0351563	0.0820313	0.00195	0.0683594
							-2.52	0.00781	0.0136712	0.0761712	0	0.0742188
							-2.42	0.0175781	0.0136719	0.0703125	-0.00977	0.0839844
							-2.32	0.0214844	0.0234364	0.0820301	-0.0117188	0.078125
							-2.22	-0.015625	0.0175781	0.0976563	-0.00977	0.0722656
							-2.12	-0.0117188	0.0136719	0.0957031	0	0.0449219
							-2.02	-0.0351563	-0.0117194	0.0703118	-0.0136719	0.0292969
							-1.92	-0.00781	-0.0332031	0.0761719	0.0214844	0.0683594
							-1.82	0.00781	0.0039	0.0820287	0.0429688	0.0722656
							-1.72	0.0292969	0.00391	0.0957031	0.046875	0.0859375
							-1.62	-0.00586	-0.015625	0.0683594	0.00781	0.0683594
							-1.52	-0.0234375	-0.0253925	0.0664044	-0.00391	0.0742188
							-1.42	-0.0214844	0.00195	0.0742188	0.0234375	0.0761719
							-1.32	-0.0351563	0.0039	0.0488264	0.0175781	0.0683594
							-1.22	-0.0332031	-0.0214844	0.015625	0.0195313	0.046875
							-1.12	-0.0449219	-0.03125	0.00586	0.0136719	0.0585938
							-1.02	-0.0449219	-0.0605448	-0.0332011	0.00195	0.0429688
							-0.92	-0.0371094	-0.0742188	-0.0605469	0.0136719	0.0449219
							-0.82
							-0.72
							-0.62
							-0.52
							-0.42
							-0.32
							-0.22
							-0.12
							-0.02
							0.080002
							0.18
							0.279999
							0.379997
							0.479996	4.20898	6.35742	6.32813	6.91406	8.71484
							0.580002	3.90234	4.93746	5.31441	6.61719	8.54297
							0.68	3.25	4.01367	4.32422	5.4668	8.17383
							0.779999	2.19922	2.73047	2.99219	4.99414	7.32617
							0.879997	2.26172	2.32227	2.54883	5.11328	7.71484
							0.979996	1.81641	2.1875	2.38477	4.76563	7.50586
							1.08	1.35938	1.90046	2.04889	4.71875	7.33789
							1.18	0.890625	1.31055	1.43555	3.93359	6.83398
							1.28	1.1582	1.49609	1.59766	4.25977	7.32813
							1.38	0.753906	1.28516	1.35547	3.90234	7.02344
							1.48	0.294922	0.886719	0.988281	3.48633	6.63086
							1.58	0.410156	1.03908	1.12892	3.63086	6.82813
							1.68	0.265625	0.919922	1.02148	3.49805	6.73633
							1.78	0.142578	0.824219	0.919922	3.375	6.64258
							1.88	0.0410156	0.722656	0.832031	3.26172	6.58008
							1.98	-0.0449219	0.660156	0.765625	3.19531	6.54688
							2.08	-0.123047	0.613299	0.709002	3.12305	6.51367
							2.18	-0.205078	0.578125	0.636719	3.07031	6.46484
							2.28	-0.253906	0.546875	0.603516	3.02344	6.41797
							2.38	-0.294922	0.515625	0.544922	2.96289	6.37305
							2.48	-0.330078	0.496094	0.509766	2.92188	6.36133
							2.58	-0.371094	0.494149	0.478524	2.89648	6.35156
							2.68	-0.388672	0.509766	0.458984	2.88672	6.34766
							2.78	-0.410156	0.492188	0.417969	2.88086	6.35156
							2.88	-0.419922	0.517578	0.416016	2.88086	6.35742
							2.98	-0.431641	0.523438	0.390625	2.88867	6.3418
							3.08	-0.414063	0.533207	0.386723	2.88867	6.36328
							3.18	-0.472656	0.492188	0.371094	2.86914	6.35742
							3.28	-0.478516	0.476563	0.376953	2.86328	6.35156
							3.38	-0.488281	0.466797	0.371094	2.84961	6.35742
							3.48	-0.488281	0.453125	0.363281	2.8457	6.37109
							3.58	-0.486328	0.453127	0.376956	2.84766	6.37109
							3.68	-0.494141	0.458984	0.380859	2.85352	6.39063
							3.78	-0.486328	0.466797	0.396484	2.87891	6.41406
							3.88	-0.476563	0.515625	0.414063	2.89453	6.44727
							3.98	-0.494141	0.511719	0.408203	2.89648	6.45508
							4.08	-0.466797	0.527344	0.427735	2.91992	6.4668
							4.18	-0.476563	0.544922	0.425781	2.92383	6.49219
							4.28	-0.455078	0.558594	0.441406	2.93555	6.5
							4.38	-0.476563	0.566406	0.435547	2.93164	6.49609
							4.48	-0.474609	0.583984	0.447266	2.95898	6.53125
							4.58	-0.476563	0.585939	0.458986	2.96094	6.53711
							4.68	-0.46875	0.613281	0.472656	2.97852	6.56445
							4.78	-0.482422	0.619141	0.494141	2.98047	6.56641
							4.88	-0.476563	0.617188	0.507813	2.97852	6.56836
							4.98	-0.480469	0.636719	0.509766	2.99609	6.58789
							5.08	-0.480469	0.658204	0.515626	2.99805	6.60742
							5.18	-0.46875	0.681641	0.525391	3.01758	6.61914
							5.28	-0.476563	0.685547	0.535156	3.01953	6.63281
							5.38	-0.480469	0.6875	0.546875	3.02734	6.63672
							5.48	-0.46875	0.712891	0.560547	3.04883	6.66211
							5.58	-0.472656	0.716798	0.566408	3.04688	6.65625
							5.68	-0.464844	0.738281	0.585938	3.06641	6.68359
							5.78	-0.46875	0.742188	0.595703	3.07031	6.69727
							5.88	-0.474609	0.757813	0.613281	3.09375	6.71484
							5.98	-0.464844	0.767578	0.615234	3.09766	6.72461
							6.08	-0.462891	0.792969	0.636719	3.12695	6.73633
							6.18	-0.451172	0.816406	0.666016	3.14453	6.76367
							6.28	-0.466797	0.806641	0.660156	3.13867	6.76367
							6.38	-0.460938	0.822266	0.677734	3.1582	6.76758
							6.48	-0.447266	0.84375	0.691406	3.17188	6.79688
							6.58	-0.457031	0.865235	0.710938	3.18945	6.82031
							6.68	-0.447266	0.865234	0.720703	3.19922	6.83008
							6.78	-0.447266	0.882813	0.728516	3.2207	6.84766
							6.88	-0.433594	0.904297	0.75	3.24805	6.86719
							6.98	-0.439453	0.910156	0.757813	3.25781	6.88477
							7.08	-0.439453	0.923829	0.777345	3.26563	6.88867
							7.18	-0.447266	0.919922	0.775391	3.27148	6.90039
							7.28	-0.445313	0.939453	0.787109	3.29883	6.92578
							7.38	-0.435547	0.955078	0.802734	3.30859	6.93359
							7.48	-0.435547	0.966797	0.8125	3.33008	6.95117
							7.58	-0.433594	0.976563	0.822267	3.33203	6.9668
							7.68	-0.429688	0.996094	0.849609	3.35938	6.98633
							7.78	-0.429688	1	0.845703	3.36133	7
							7.88	-0.425781	1.02344	0.871094	3.38672	7.00977
							7.98	-0.433594	1.0293	0.884766	3.40039	7.0293
							8.08	-0.425781	1.03516	0.892579	3.41016	7.04102
							8.18	-0.423828	1.06055	0.904297	3.43164	7.05273
							8.28	-0.431641	1.06836	0.912109	3.43945	7.06836
							8.38	-0.433594	1.07227	0.927734	3.46094	7.0918
							8.48	-0.421875	1.08789	0.931641	3.46094	7.09961
							8.58	-0.419922	1.09961	0.947267	3.48047	7.11914
							8.68	-0.431641	1.10352	0.953125	3.49023	7.13477
							8.78	-0.423828	1.10742	0.964844	3.49805	7.13867
							8.88	-0.423828	1.13086	0.974609	3.51758	7.16016
							8.98	-0.421875	1.14063	0.984375	3.5293	7.18164
							9.08	-0.421875	1.14649	0.996095	3.53906	7.20313
							9.18	-0.416016	1.15234	1.00781	3.54883	7.21484
							9.28	-0.417969	1.16016	1.01758	3.57617	7.23242
							9.38	-0.417969	1.17383	1.03906	3.5918	7.24414
							9.48	-0.421875	1.18555	1.03711	3.61133	7.26367
							9.58	-0.408203	1.20703	1.05859	3.63281	7.2793
							9.68	-0.398438	1.2168	1.07813	3.65039	7.30469
							9.78	-0.398438	1.22461	1.08984	3.66211	7.30664
							9.88	-0.384766	1.24414	1.10938	3.69727	7.33398
							9.98	-0.384766	1.25586	1.11133	3.70508	7.34766
							10.08	-0.394531	1.26563	1.12109	3.70898	7.35742
							10.18	-0.396484	1.27539	1.14063	3.73438	7.37305
							10.28	-0.382813	1.29297	1.14648	3.75	7.40625
							10.38	-0.386719	1.29883	1.16211	3.75391	7.4082
							10.48	-0.396484	1.29688	1.16797	3.76953	7.42969
							10.58	-0.384766	1.32813	1.19141	3.79297	7.44531
							10.68	-0.382813	1.3418	1.21289	3.8125	7.46484
							10.78	-0.378906	1.35352	1.22656	3.83594	7.49219
							10.88	-0.378906	1.35938	1.23828	3.84766	7.5
							10.98	-0.384766	1.35547	1.24023	3.85156	7.51758
							11.08	-0.371094	1.37305	1.25586	3.86719	7.53125
							11.18	-0.365234	1.38086	1.28125	3.88281	7.55273
							11.28	-0.373047	1.39063	1.29492	3.9043	7.5625
							11.38	-0.369141	1.40039	1.30273	3.91797	7.57813
							11.48	-0.357422	1.42578	1.33984	3.9375	7.60938
							11.58	-0.367188	1.42188	1.32813	3.9375	7.62109
							11.68	-0.359375	1.44141	1.35742	3.96484	7.64063
							11.78	-0.365234	1.45508	1.36328	3.97852	7.6543
							11.88	-0.349609	1.46484	1.37695	3.99414	7.68555
							11.98	-0.363281	1.46875	1.39063	4	7.68555
							12.08	-0.367188	1.47461	1.40039	4.01563	7.70313
							12.18	-0.367188	1.48633	1.4082	4.0293	7.7168
							12.28	-0.355469	1.50586	1.43164	4.04883	7.74805
							12.38	-0.361328	1.51172	1.4375	4.05469	7.76172
							12.48	-0.365234	1.51758	1.44531	4.07031	7.77539
							12.58	-0.359375	1.52734	1.45117	4.08008	7.79492
							12.68	-0.373047	1.5293	1.45508	4.08203	7.80664
							12.78	-0.365234	1.53516	1.48242	4.10742	7.82617
							12.88	-0.375	1.54688	1.48438	4.10742	7.83789
							12.98	-0.367188	1.56641	1.49219	4.12891	7.85938
							13.08	-0.365234	1.58008	1.50391	4.13867	7.87891
							13.18	-0.363281	1.58008	1.52344	4.15234	7.89063
							13.28	-0.363281	1.59961	1.53516	4.16016	7.9082
							13.38	-0.355469	1.60742	1.53516	4.17773	7.92188
							13.48	-0.351563	1.62305	1.55859	4.19336	7.94141
							13.58	-0.351563	1.63867	1.57617	4.22266	7.96875
							13.68	-0.359375	1.64453	1.58008	4.22266	7.98242
							13.78	-0.353516	1.65234	1.5918	4.23438	7.99219
							13.88	-0.349609	1.66992	1.60742	4.25586	8.00586
							13.98	-0.355469	1.67188	1.62109	4.26563	8.02344
							14.08	-0.357422	1.68359	1.63086	4.26367	8.03516
							14.18	-0.349609	1.70313	1.65039	4.2832	8.05469
							14.28	-0.357422	1.69727	1.65234	4.28711	8.05859
							14.38	-0.359375	1.71484	1.67188	4.30078	8.08398
							14.48	-0.357422	1.72266	1.66406	4.31445	8.08789
							14.58	-0.345703	1.73242	1.68555	4.32422	8.10547
							14.68	-0.337891	1.74609	1.69336	4.34375	8.13281
							14.78	-0.345703	1.73633	1.70313	4.34766	8.12695
							14.88	-0.34375	1.76758	1.7168	4.36523	8.14844
							14.98	-0.335938	1.76563	1.72656	4.37305	8.17578
							15.08	-0.355469	1.77735	1.73828	4.38477	8.16797
							15.18	-0.34375	1.78516	1.75195	4.4043	8.18555
							15.28	-0.34375	1.78516	1.74414	4.4043	8.20703
							15.38	-0.349609	1.79883	1.76563	4.42578	8.22266
							15.48	-0.345703	1.82422	1.78711	4.44531	8.24023
							15.58	-0.355469	1.81641	1.79492	4.44336	8.24609
							15.68	-0.353516	1.82422	1.80664	4.45703	8.25977
							15.78	-0.34375	1.83984	1.80859	4.47852	8.28125
							15.88	-0.349609	1.8457	1.82813	4.48633	8.29102
							15.98	-0.341797	1.86133	1.8418	4.49414	8.31055
							16.08	-0.347656	1.87109	1.85938	4.51563	8.33594
							16.18	-0.337891	1.87109	1.85938	4.53516	8.33398
							16.28	-0.349609	1.87695	1.87891	4.53711	8.35938
							16.38	-0.339844	1.89258	1.88281	4.55859	8.36328
							16.48	-0.345703	1.90234	1.89453	4.57617	8.38281
							16.58	-0.34375	1.90234	1.91016	4.57813	8.39844
							16.68	-0.335938	1.92188	1.93359	4.59961	8.41406
							16.78	-0.34375	1.93164	1.94531	4.60742	8.42578
							16.88	-0.335938	1.95508	1.96289	4.63086	8.45703
							16.98	-0.335938	1.96484	1.97656	4.63867	8.4668
							17.08	-0.335938	1.97266	1.98242	4.66016	8.47461
							17.18	-0.324219	1.97656	1.99609	4.67188	8.49023
							17.28	-0.333984	1.99219	2.01172	4.67578	8.51367
							17.38	-0.324219	1.99609	2.0293	4.69922	8.52539
							17.48	-0.335938	2.00195	2.03516	4.70703	8.53711
							17.58	-0.335938	2.00977	2.04688	4.71875	8.55469
							17.68	-0.314453	2.03711	2.07617	4.73828	8.57813
							17.78	-0.320313	2.03516	2.06836	4.75	8.58203
							17.88	-0.322266	2.03516	2.07813	4.75977	8.5957
							17.98	-0.330078	2.04492	2.09766	4.77539	8.60938
							18.08	-0.324219	2.06641	2.09766	4.78906	8.61719
							18.18	-0.320313	2.07813	2.12891	4.80859	8.64844
							18.28	-0.300781	2.09766	2.14063	4.83008	8.67773
							18.38	-0.304688	2.10547	2.14648	4.8418	8.69141
							18.48	-0.306641	2.11719	2.16992	4.85156	8.70117
							18.58	-0.300781	2.11914	2.17188	4.87109	8.71289
							18.68	-0.308594	2.13672	2.17773	4.87891	8.71875
							18.78	-0.308594	2.14844	2.19141	4.88281	8.74219
							18.88	-0.308594	2.15625	2.20313	4.90039	8.75
							18.98	-0.296875	2.16016	2.21289	4.91211	8.76172
							19.08	-0.294922	2.18555	2.2207	4.93945	8.78906
							19.18	-0.294922	2.19922	2.24414	4.95313	8.80273
							19.28	-0.287109	2.20703	2.25195	4.96094	8.81445
							19.38	-0.292969	2.22266	2.26563	4.98633	8.82422
							19.48	-0.298828	2.22266	2.26563	5.00195	8.8457
							19.58	-0.291016	2.22852	2.2832	5.00977	8.85352
							19.68	-0.294922	2.24023	2.28906	5.01758	8.86719
							19.78	-0.287109	2.24805	2.29492	5.03125	8.88281
							19.88	-0.283203	2.26367	2.31836	5.04297	8.89648
							19.98	-0.294922	2.26953	2.31836	5.0625	8.9082
							20.08	-0.285156	2.28906	2.33594	5.08008	8.92383
							20.18	-0.273438	2.30078	2.34766	5.0918	8.94727
							20.28	-0.285156	2.30859	2.35938	5.0918	8.95508
							20.38	-0.28125	2.32422	2.36914	5.11328	8.95898
							20.48	-0.271484	2.33203	2.37891	5.12305	8.97852
							20.58	-0.271484	2.3418	2.39063	5.14258	8.98633
							20.68	-0.279297	2.35352	2.40234	5.1543	9.00977
							20.78	-0.28125	2.36133	2.41016	5.16211	9.00977
							20.88	-0.269531	2.37305	2.42188	5.18555	9.02734
							20.98	-0.257813	2.39648	2.45117	5.21289	9.05469
							21.08	-0.261719	2.4043	2.46094	5.22266	9.07617
							21.18	-0.248047	2.41602	2.47266	5.23438	9.08008
							21.28	-0.255859	2.42383	2.47266	5.24609	9.09961
							21.38	-0.257813	2.43555	2.48242	5.25586	9.11133
							21.48	-0.259766	2.43359	2.5	5.26172	9.12891
							21.58	-0.248047	2.44336	2.50586	5.28516	9.14844
							21.68	-0.246094	2.46289	2.51172	5.29297	9.15234
							21.78	-0.253906	2.46875	2.52344	5.30664	9.16992
							21.88	-0.255859	2.47656	2.54297	5.32617	9.18945
							21.98	-0.248047	2.49609	2.55469	5.3457	9.20898
							22.08	-0.244141	2.5	2.56445	5.35742	9.23438
							22.18	-0.246094	2.50586	2.57227	5.36523	9.23438
							22.28	-0.246094	2.51758	2.58984	5.38867	9.25586
							22.38	-0.246094	2.52734	2.60547	5.39648	9.27148
							22.48	-0.234375	2.54688	2.61719	5.41602	9.29102
							22.58	-0.246094	2.55469	2.62305	5.42383	9.31055
							22.68	-0.236328	2.5625	2.63867	5.42773	9.32227
							22.78	-0.224609	2.58008	2.66797	5.45703	9.3418
							22.88	-0.228516	2.58789	2.66016	5.4668	9.36133
							22.98	-0.230469	2.59961	2.66992	5.47852	9.36523
							23.08	-0.232422	2.60742	2.68945	5.48633	9.38281
							23.18	-0.224609	2.62695	2.70117	5.50586	9.40234
							23.28	-0.212891	2.625	2.71289	5.51758	9.41406
							23.38	-0.208984	2.64258	2.73242	5.54102	9.44531
							23.48	-0.212891	2.65039	2.74023	5.54883	9.45313
							23.58	-0.208984	2.66211	2.75195	5.56055	9.46484
							23.68	-0.220703	2.66211	2.75586	5.56055	9.46484
							23.78	-0.210938	2.67969	2.77148	5.57031	9.49414
							23.88	-0.21875	2.6875	2.7793	5.57617	9.50195
							23.98	-0.220703	2.70313	2.79102	5.58789	9.51367
							24.08	-0.207031	2.72266	2.82227	5.60742	9.5332
							24.18	-0.208984	2.72266	2.82227	5.62109	9.55469
							24.28	-0.205078	2.73242	2.83203	5.63281	9.56641
							24.38	-0.205078	2.75195	2.85156	5.65234	9.58594
							24.48	-0.207031	2.75977	2.85938	5.66016	9.59375
							24.58	-0.1875	2.77148	2.88281	5.67969	9.625
							24.68	-0.183594	2.7832	2.89453	5.70313	9.63672
							24.78	-0.185547	2.79297	2.9043	5.71289	9.64648
							24.88	-0.173828	2.8125	2.92383	5.73242	9.66602
							24.98	-0.185547	2.82031	2.93164	5.73828	9.66602
							25.08	-0.191406	2.81641	2.92774	5.74219	9.66797
							25.18	-0.185547	2.83398	2.94336	5.75977	9.69727
							25.28	-0.185547	2.8418	2.94336	5.76758	9.70508
							25.38	-0.181641	2.85352	2.95703	5.7832	9.7168
							25.48	-0.171875	2.87305	2.97461	5.80273	9.75586
							25.58	-0.179688	2.87305	2.98242	5.81055	9.76563
							25.68	-0.181641	2.88477	2.99414	5.82227	9.77734
							25.78	-0.179688	2.89453	3.00391	5.83203	9.78711
							25.88	-0.171875	2.91406	3.0293	5.85938	9.79883
							25.98	-0.171875	2.91406	3.03711	5.86914	9.81641
							26.08	-0.171875	2.92578	3.03711	5.88086	9.83594
							26.18	-0.158203	2.94727	3.05859	5.90234	9.85938
							26.28	-0.158203	2.95508	3.05859	5.91406	9.86719
							26.38	-0.160156	2.9668	3.08789	5.93359	9.89063
							26.48	-0.169922	2.9668	3.08984	5.93359	9.89648
							26.58	-0.169922	2.97656	3.09961	5.94336	9.89844
							26.68	-0.158203	2.98438	3.11914	5.96289	9.92969
							26.78	-0.162109	2.99609	3.11914	5.9707	9.9375
							26.88	-0.150391	3.01563	3.13672	5.99023	9.95703
							26.98	-0.148438	3.0293	3.15039	6.00391	9.9707
							27.08	-0.146484	3.03906	3.16016	6.00586	9.98047
							27.18	-0.148438	3.03711	3.1582	6.02344	9.98633
							27.28	-0.140625	3.05664	3.17773	6.03125	10.0059
							27.38	-0.136719	3.06836	3.18945	6.04297	10.0254
							27.48	-0.146484	3.07617	3.19727	6.05078	10.0352
							27.58	-0.148438	3.08398	3.2168	6.07422	10.0586
							27.68	-0.134766	3.10938	3.24219	6.0957	10.0801
							27.78	-0.134766	3.12109	3.24219	6.10742	10.0918
							27.88	-0.142578	3.10938	3.24219	6.10742	10.0918
							27.98	-0.132813	3.12695	3.25977	6.125	10.1094
							28.08	-0.136719	3.12695	3.26758	6.125	10.1172
							28.18	-0.125	3.14648	3.29102	6.14453	10.1289
							28.28	-0.125	3.1582	3.29102	6.15625	10.1406
							28.38	-0.121094	3.16992	3.31055	6.17578	10.1602
							28.48	-0.134766	3.17773	3.31836	6.18359	10.168
							28.58	-0.142578	3.18164	3.32422	6.1875	10.1699
							28.68	-0.132813	3.19141	3.33203	6.20508	10.1875
							28.78	-0.125	3.21094	3.34961	6.22461	10.207
							28.88	-0.125	3.20703	3.35742	6.23633	10.2188
							28.98	-0.113281	3.22656	3.37695	6.25391	10.2383
							29.08	-0.113281	3.23047	3.39258	6.25391	10.25
							29.18	-0.111328	3.24023	3.39063	6.26367	10.2598
							29.28	-0.103516	3.25977	3.42188	6.28711	10.2715
							29.38	-0.111328	3.25977	3.42188	6.28711	10.2715
							29.48	-0.105469	3.26953	3.43555	6.30469	10.2969
							29.58	-0.101563	3.26953	3.44531	6.31641	10.3105
							29.68	-0.113281	3.27539	3.45898	6.32422	10.3066
							29.78	-0.103516	3.30273	3.47266	6.33789	10.332
							29.88	-0.0996094	3.30078	3.48242	6.35742	10.3301
							29.98	-0.0878906	3.32031	3.50586	6.37891	10.3496
							30.08	-0.0996094	3.3125	3.49414	6.37891	10.3496
							30.18	-0.0898438	3.33008	3.51172	6.39648	10.3672
							30.28	-0.0878906	3.34375	3.52539	6.40234	10.373
							30.38	-0.0878906	3.36328	3.53711	6.42188	10.3926
							30.48	-0.0878906	3.36328	3.54492	6.42969	10.4004
							30.58	-0.0800781	3.38086	3.56445	6.4375	10.4121
							30.68	-0.0839844	3.37695	3.56055	6.44531	10.416
							30.78	-0.0859375	3.38281	3.56445	6.45117	10.4297
							30.88	-0.078125	3.4043	3.58594	6.4707	10.4512
							30.98	-0.0859375	3.42383	3.59375	6.47852	10.4707
							31.08	-0.0800781	3.42383	3.60547	6.48633	10.4785
							31.18	-0.078125	3.43359	3.60547	6.50195	10.4824
							31.28	-0.0761719	3.43164	3.61523	6.5	10.4922
							31.38	-0.0761719	3.45508	3.62695	6.51953	10.5117
							31.48	-0.0742188	3.46484	3.64844	6.54102	10.5332
							31.58	-0.0761719	3.47266	3.65625	6.54883	10.5332
							31.68	-0.0761719	3.47656	3.66797	6.56445	10.543
							31.78	-0.0722656	3.48828	3.67188	6.56445	10.5625
							31.88	-0.0625	3.49805	3.68945	6.58203	10.582
							31.98	-0.0664063	3.49219	3.68555	6.58984	10.582
							32.08	-0.0644531	3.52148	3.71094	6.62305	10.6035
							32.18	-0.0527344	3.52734	3.71094	6.63672	10.6152
							32.28	-0.0644531	3.53516	3.71875	6.63086	10.623
							32.38	-0.0527344	3.54688	3.72266	6.64258	10.6328
							32.48	-0.0527344	3.54883	3.73242	6.65234	10.6426
							32.58	-0.0390625	3.55859	3.76172	6.66602	10.666
							32.68	-0.0507813	3.56641	3.76367	6.67383	10.6758
							32.78	-0.03125	3.57813	3.77148	6.69336	10.6953
							32.88	-0.0429688	3.59375	3.7793	6.69336	10.7031
							32.98	-0.0410156	3.59375	3.78711	6.70313	10.7109
							33.08	-0.0429688	3.60547	3.78906	6.71289	10.7246
							33.18	-0.03125	3.61328	3.80859	6.73242	10.7324
							33.28	-0.0449219	3.62109	3.80859	6.74219	10.748
							33.38	-0.0371094	3.64063	3.82813	6.75	10.7695
							33.48	-0.0410156	3.64648	3.82031	6.75391	10.7773
							33.58	-0.0429688	3.65625	3.83789	6.76172	10.7949
							33.68	-0.0332031	3.66602	3.85156	6.7832	10.8164
							33.78	-0.0332031	3.67188	3.85938	6.79102	10.8125
							33.88	-0.0214844	3.68359	3.87891	6.80273	10.8398
							33.98	-0.0214844	3.70313	3.89258	6.81445	10.8574
							34.08	-0.0292969	3.70508	3.9043	6.82617	10.8574
							34.18	-0.0214844	3.70508	3.90039	6.82617	10.8652
							34.28	-0.0117188	3.72461	3.91211	6.8457	10.8828
							34.38	-0.0234375	3.72266	3.91992	6.85352	10.8828
							34.48	-0.0117188	3.74219	3.92969	6.86914	10.9102
							34.58	-0.0214844	3.73438	3.93359	6.875	10.916
							34.68	-0.0117188	3.75195	3.93945	6.88477	10.9336
							34.78	-0.0117188	3.77344	3.9707	6.90234	10.9453
							34.88	-0.015625	3.77344	3.96875	6.91016	10.9531
							34.98	-0.00195	3.7832	3.99023	6.92383	10.9746
							35.08	-0.00586	3.78711	3.98633	6.92773	10.9688
							35.18	0	3.79688	3.99219	6.9375	10.9941
							35.28	-0.0117188	3.8125	4	6.94531	10.9922
							35.38	0	3.82422	4.01953	6.96484	11.0117
							35.48	0.00781	3.82422	4.03125	6.96484	11.0156
							35.58	0.00977	3.84375	4.04297	6.98438	11.0352
							35.68	0.00977	3.85156	4.03906	6.99414	11.043
							35.78	0.00781	3.86133	4.06641	7.01563	11.0527
							35.88	0.00781	3.87305	4.07227	7.02734	11.0645
							35.98	0.00977	3.87305	4.07031	7.0293	11.082
							36.08	-0.00195	3.87305	4.08203	7.03711	11.0918
							36.18	0.00781	3.89453	4.0918	7.04688	11.1055
							36.28	0.0195313	3.91211	4.10938	7.07031	11.125
							36.38	0.0117188	3.90625	4.10938	7.05859	11.125
							36.48	0.00195	3.9043	4.12109	7.06836	11.127
							36.58	0.00977	3.92383	4.14063	7.08789	11.1465
							36.68	0.03125	3.93359	4.15234	7.10938	11.1738
							36.78	0.0292969	3.93359	4.14844	7.11719	11.1836
							36.88	0.03125	3.95117	4.16992	7.13086	11.1934
							36.98	0.0351563	3.96484	4.17383	7.13086	11.209
							37.08	0.0351563	3.96875	4.18555	7.14258	11.2207
							37.18	0.0332031	3.97461	4.19141	7.14063	11.2266
							37.28	0.0332031	3.98633	4.19922	7.16016	11.2324
							37.38	0.0449219	3.99609	4.2207	7.17383	11.2617
							37.48	0.0546875	4.00781	4.22461	7.18555	11.2676
							37.58	0.0546875	4.02734	4.24414	7.19141	11.2871
							37.68	0.0546875	4.02539	4.24023	7.19141	11.2949
							37.78	0.0527344	4.03516	4.25391	7.20117	11.2969
							37.88	0.0429688	4.03516	4.25195	7.19922	11.3066
							37.98	0.0546875	4.04688	4.27148	7.21094	11.3262
							38.08	0.0429688	4.04297	4.27149	7.21875	11.334
							38.18	0.0507813	4.07031	4.28711	7.23828	11.3555
							38.28	0.0625	4.07617	4.30469	7.24219	11.3691
							38.38	0.0410156	4.07031	4.29883	7.24805	11.375
							38.48	0.0546875	4.08008	4.31836	7.26758	11.3926
							38.58	0.0605469	4.0918	4.32227	7.26953	11.3965
							38.68	0.0722656	4.10352	4.33008	7.28906	11.416
							38.78	0.0722656	4.11914	4.3418	7.29883	11.4355
							38.88	0.0703125	4.12305	4.35156	7.30859	11.4453
							38.98	0.0742188	4.12109	4.35547	7.30859	11.4492
							39.08	0.0644531	4.12305	4.36524	7.32227	11.459
							39.18	0.0722656	4.14258	4.37305	7.33008	11.4785
							39.28	0.0898438	4.1543	4.39258	7.34961	11.4863
							39.38	0.0800781	4.1582	4.40234	7.34961	11.5039
							39.48	0.0898438	4.17383	4.41211	7.37109	11.5156
							39.58	0.09375	4.17383	4.42578	7.37109	11.5273
							39.68	0.09375	4.18555	4.43359	7.40039	11.5391
							39.78	0.0820313	4.18555	4.43359	7.39063	11.5391
							39.88	0.0917969	4.19922	4.44336	7.4082	11.5566
							39.98	0.09375	4.21484	4.45313	7.42188	11.5703
							40.08	0.09375	4.21289	4.46484	7.42969	11.5781
							40.18	0.109375	4.2207	4.47266	7.44141	11.5859
							40.28	0.103516	4.23242	4.48438	7.44141	11.5977
							40.38	0.107422	4.24414	4.48828	7.45313	11.6113
							40.48	0.113281	4.25195	4.50391	7.46289	11.6172
							40.58	0.101563	4.25195	4.50586	7.47852	11.6289
							40.68	0.113281	4.25977	4.52539	7.48828	11.6367
							40.78	0.113281	4.26172	4.5293	7.49219	11.6484
							40.88	0.105469	4.27344	4.5293	7.50391	11.6523
							40.98	0.113281	4.29102	4.54688	7.51367	11.668
							41.08	0.109375	4.28906	4.54688	7.50977	11.668
							41.18	0.125	4.30273	4.55664	7.52344	11.6855
							41.28	0.132813	4.30859	4.56836	7.54297	11.707
							41.38	0.125	4.3125	4.57813	7.54297	11.7109
							41.48	0.126953	4.32227	4.58203	7.55664	11.7207
							41.58	0.134766	4.33398	4.59961	7.57227	11.7285
							41.68	0.148438	4.35352	4.60938	7.5957	11.752
							41.78	0.136719	4.35547	4.60938	7.5957	11.748
							41.88	0.152344	4.36328	4.62891	7.60352	11.7754
							41.98	0.152344	4.38281	4.64063	7.61523	11.7891
							42.08	0.15625	4.38672	4.64063	7.625	11.8008
							42.18	0.154297	4.39453	4.65039	7.62695	11.7988
							42.28	0.154297	4.4043	4.66992	7.64648	11.8223
							42.38	0.15625	4.40625	4.66211	7.64453	11.8184
							42.48	0.167969	4.42578	4.67969	7.65625	11.8379
							42.58	0.158203	4.41602	4.69141	7.66602	11.8477
							42.68	0.152344	4.42773	4.68945	7.66406	11.8438
							42.78	0.152344	4.4375	4.69727	7.68359	11.8672
							42.88	0.162109	4.44141	4.70117	7.68164	11.8672
							42.98	0.171875	4.45313	4.70703	7.70117	11.8867
							43.08	0.171875	4.46875	4.71875	7.72266	11.8984
							43.18	0.160156	4.47852	4.72656	7.71875	11.8945
							43.28	0.164063	4.48047	4.72656	7.72266	11.9141
							43.38	0.154297	4.47852	4.72852	7.73242	11.918
							43.48	0.164063	4.49219	4.75	7.74609	11.9395
							43.58	0.164063	4.51172	4.76172	7.75391	11.9512
							43.68	0.164063	4.52148	4.75781	7.75391	11.9473
							43.78	0.166016	4.52148	4.76172	7.77344	11.9492
							43.88	0.173828	4.53125	4.78711	7.78516	11.9668
							43.98	0.1875	4.54102	4.80273	7.79492	11.9883
							44.08	0.179688	4.54492	4.80273	7.79883	12
							44.18	0.191406	4.56055	4.82227	7.81836	12.0098
							44.28	0.199219	4.57227	4.83398	7.82422	12.0293
							44.38	0.179688	4.57227	4.82227	7.81641	12.0215
							44.48	0.1875	4.58203	4.83203	7.82227	12.0391
							44.58	0.195313	4.58984	4.85156	7.83398	12.0508
							44.68	0.1875	4.60156	4.85547	7.8457	12.0586
							44.78	0.207031	4.61133	4.86328	7.85742	12.0801
							44.88	0.189453	4.60352	4.86328	7.8457	12.0723
							44.98	0.195313	4.60938	4.87305	7.85547	12.0781
							45.08	0.195313	4.61914	4.88867	7.875	12.0898
							45.18	0.207031	4.64063	4.9043	7.89453	12.1113
							45.28	0.195313	4.63867	4.91211	7.89648	12.1094
							45.38	0.214844	4.6582	4.92383	7.91602	12.1289
							45.48	0.216797	4.66211	4.92383	7.91992	12.1289
							45.58	0.208984	4.66016	4.93359	7.91992	12.1406
							45.68	0.208984	4.67188	4.94531	7.93164	12.1621
							45.78	0.207031	4.67969	4.94141	7.93945	12.1582
							45.88	0.214844	4.69141	4.95313	7.95117	12.1699
							45.98	0.207031	4.70117	4.95703	7.95117	12.1816
							46.08	0.21875	4.70703	4.95703	7.96289	12.1855
							46.18	0.220703	4.71484	4.97656	7.97461	12.2012
							46.28	0.228516	4.72656	4.98828	8.00195	12.2148
							46.38	0.228516	4.72266	4.97656	7.99805	12.2227
							46.48	0.228516	4.74023	5.00391	8.00977	12.2344
							46.58	0.228516	4.74609	5.00586	8.01367	12.2461
							46.68	0.246094	4.75195	5.01563	8.01953	12.252
							46.78	0.240234	4.75586	5.01953	8.03125	12.2539
							46.88	0.251953	4.77148	5.02734	8.04297	12.2617
							46.98	0.259766	4.7832	5.03906	8.05078	12.2891
							47.08	0.240234	4.77149	5.02735	8.04297	12.2832
							47.18	0.238281	4.78125	5.03711	8.06055	12.293
							47.28	0.25	4.79102	5.05664	8.08203	12.3027
							47.38	0.265625	4.81055	5.06445	8.0918	12.3223
							47.48	0.267578	4.82422	5.07617	8.10938	12.332
							47.58	0.267578	4.82031	5.07617	8.10938	12.3281
							47.68	0.257813	4.82227	5.07422	8.10742	12.3379
							47.78	0.261719	4.82813	5.08398	8.11719	12.3574
							47.88	0.267578	4.8418	5.09766	8.13086	12.3633
							47.98	0.267578	4.84961	5.09766	8.14258	12.3711
							48.08	0.275391	4.86133	5.11719	8.15039	12.3828
							48.18	0.275391	4.86523	5.11719	8.1543	12.3828
							48.28	0.289063	4.87305	5.13672	8.16211	12.3945
							48.38	0.277344	4.87891	5.13672	8.16992	12.4102
							48.48	0.289063	4.88867	5.14453	8.17969	12.4238
							48.58	0.296875	4.88867	5.15625	8.19141	12.4316
							48.68	0.294922	4.89258	5.15625	8.20313	12.4355
							48.78	0.300781	4.89258	5.16016	8.19531	12.4473
							48.88	0.306641	4.91016	5.16602	8.21289	12.4531
							48.98	0.294922	4.90625	5.16602	8.21289	12.4531
							49.08	0.294922	4.91797	5.17773	8.2207	12.459
							49.18	0.298828	4.92188	5.18555	8.22461	12.4629
							49.28	0.296875	4.93555	5.20508	8.23047	12.4883
							49.38	0.298828	4.94336	5.19922	8.23438	12.4961
							49.48	0.310547	4.95117	5.21094	8.24609	12.5039
							49.58	0.320313	4.96289	5.23047	8.26172	12.5156
							49.68	0.302734	4.95117	5.21094	8.25586	12.5156
							49.78	0.3125	4.95898	5.22852	8.26172	12.5195
							49.88	0.320313	4.97656	5.24023	8.27344	12.5313
							49.98	0.3125	4.98242	5.24805	8.28516	12.543
							50.08	0.326172	4.99609	5.25195	8.28711	12.5547
							50.18	0.322266	4.99219	5.25977	8.29492	12.5625
							50.28	0.314453	5.00195	5.25195	8.30664	12.5664
							50.38	0.3125	5.00977	5.25977	8.31445	12.5723
							50.48	0.326172	5.01172	5.28125	8.32813	12.584
							50.58	0.324219	5.02344	5.28125	8.33398	12.6035
							50.68	0.320313	5.02734	5.28125	8.33398	12.6113
							50.78	0.328125	5.03906	5.28906	8.35352	12.6211
							50.88	0.333984	5.04297	5.29297	8.35742	12.625
							50.98	0.326172	5.04297	5.29297	8.35742	12.6367
							51.08	0.332031	5.05273	5.30273	8.36719	12.6426
							51.18	0.330078	5.06836	5.30859	8.375	12.6543
							51.28	0.330078	5.07031	5.31641	8.375	12.6543
							51.38	0.324219	5.06445	5.32031	8.38867	12.666
							51.48	0.341797	5.07031	5.33008	8.40234	12.6777
							51.58	0.34375	5.08203	5.3418	8.41602	12.6836
							51.68	0.34375	5.08984	5.3418	8.41797	12.6875
							51.78	0.34375	5.10156	5.35352	8.42578	12.6953
							51.88	0.347656	5.09375	5.35156	8.42969	12.6992
							51.98	0.345703	5.11133	5.36133	8.43555	12.7246
							52.08	0.349609	5.09961	5.36719	8.43555	12.7129
							52.18	0.351563	5.11133	5.38086	8.44336	12.7246
							52.28	0.353516	5.11719	5.37305	8.44727	12.7246
							52.38	0.353516	5.13086	5.39258	8.4668	12.7441
							52.48	0.361328	5.13086	5.39258	8.47852	12.7637
							52.58	0.353516	5.12891	5.39649	8.48633	12.7656
							52.68	0.373047	5.14844	5.4043	8.5	12.7773
							52.78	0.355469	5.13867	5.4043	8.48828	12.7695
							52.88	0.351563	5.14844	5.41016	8.49805	12.7734
							52.98	0.359375	5.14844	5.42188	8.50586	12.793
							53.08	0.359375	5.16016	5.42188	8.51758	12.8027
							53.18	0.380859	5.17773	5.44336	8.53125	12.8164
							53.28	0.367188	5.17578	5.43555	8.52344	12.8203
							53.38	0.376953	5.17969	5.44531	8.5332	12.8262
							53.48	0.382813	5.1875	5.45313	8.55078	12.8379
							53.58	0.371094	5.18945	5.45313	8.55078	12.8379
							53.68	0.365234	5.19141	5.45313	8.56445	12.8398
							53.78	0.382813	5.19922	5.4707	8.57031	12.8555
							53.88	0.384766	5.19922	5.47266	8.58203	12.8652
							53.98	0.392578	5.2207	5.48047	8.59375	12.877
							54.08	0.373047	5.21094	5.47266	8.58203	12.8652
							54.18	0.371094	5.20703	5.47852	8.58984	12.875
							54.28	0.382813	5.22656	5.49805	8.59766	12.8887
							54.38	0.390625	5.23633	5.51172	8.60938	12.9023
							54.48	0.402344	5.25	5.52148	8.62695	12.916
							54.58	0.398438	5.23438	5.51367	8.625	12.9082
							54.68	0.396484	5.24805	5.52539	8.63477	12.9258
							54.78	0.40625	5.26172	5.53125	8.64258	12.9336
							54.88	0.40625	5.26758	5.54297	8.6543	12.9453
							54.98	0.416016	5.27344	5.53711	8.65625	12.9473
							55.08	0.416016	5.2793	5.55078	8.67383	12.957
							55.18	0.404297	5.28125	5.55273	8.67188	12.9648
							55.28	0.416016	5.28906	5.56055	8.68359	12.9746
							55.38	0.404297	5.27734	5.5625	8.67969	12.9766
							55.48	0.404297	5.28906	5.56641	8.68359	12.9746
							55.58	0.404297	5.29883	5.57227	8.69531	12.9746
							55.68	0.414063	5.31055	5.58008	8.70313	12.9961
							55.78	0.429688	5.32031	5.5957	8.7168	13.0078
							55.88	0.419922	5.32227	5.5957	8.7168	13.0195
							55.98	0.417969	5.33203	5.60547	8.72656	13.0273
							56.08	0.417969	5.33203	5.60352	8.73438	13.0371
							56.18	0.425781	5.33789	5.61133	8.74609	13.0371
							56.28	0.433594	5.3457	5.62305	8.75391	13.0488
							56.38	0.427734	5.33984	5.60352	8.74414	13.0449
							56.48	0.427734	5.33984	5.625	8.75586	13.0586
							56.58	0.427734	5.35742	5.63477	8.76758	13.0645
							56.68	0.427734	5.35938	5.63867	8.76758	13.0566
							56.78	0.431641	5.35742	5.64453	8.77734	13.0664
							56.88	0.439453	5.36328	5.65039	8.7793	13.0684
							56.98	0.431641	5.36133	5.65039	8.7832	13.0801
							57.08	0.429688	5.36914	5.65625	8.78125	13.0801
							57.18	0.441406	5.38281	5.66797	8.78711	13.0879
							57.28	0.447266	5.39063	5.66797	8.80664	13.0996
							57.38	0.441406	5.38086	5.66797	8.8125	13.1016
							57.48	0.435547	5.38672	5.67383	8.80664	13.0957
							57.58	0.4375	5.40234	5.68945	8.80859	13.1074
							57.68	0.445313	5.41016	5.69531	8.82031	13.1074
							57.78	0.4375	5.40234	5.6875	8.82031	13.1113
							57.88	0.447266	5.41992	5.69727	8.82813	13.123
							57.98	0.447266	5.42969	5.71289	8.82813	13.125
							58.08	0.441406	5.42383	5.7207	8.83789	13.1309
							58.18	0.455078	5.43164	5.71875	8.84961	13.127
							58.28	0.457031	5.43945	5.72656	8.85742	13.1426
							58.38	0.457031	5.44141	5.73828	8.86914	13.1563
							58.48	0.462891	5.44336	5.73242	8.86328	13.1504
							58.58	0.449219	5.43945	5.73438	8.86133	13.1484
							58.68	0.455078	5.44727	5.73633	8.86914	13.1563
							58.78	0.457031	5.45703	5.74805	8.88867	13.1641
							58.88	0.464844	5.46875	5.75977	8.89648	13.1777
							58.98	0.455078	5.45898	5.75586	8.88672	13.166
							59.08	0.453125	5.45703	5.74609	8.88867	13.1738
							59.18	0.466797	5.4707	5.75781	8.89648	13.1758
							59.28	0.466797	5.48047	5.75977	8.91016	13.1895
							59.38	0.458984	5.4707	5.76758	8.90234	13.1797
							59.48	0.457031	5.48828	5.77734	8.9082	13.1934
							59.58	0.474609	5.49805	5.77734	8.91992	13.1953
							59.68	0.478516	5.5	5.78711	8.93359	13.209
							59.78	0.46875	5.49219	5.7793	8.94141	13.1992
							59.88	0.466797	5.49609	5.78516	8.92969	13.2012
							59.98	0.46875	5.5	5.78711	8.94336	13.2168
							60.08	0.46875	5.50781	5.79883	8.95117	13.2168
							60.18	0.46875	5.5	5.79883	8.94336	13.209
							60.28	0.472656	5.50977	5.78906	8.94531	13.2188
							60.38	0.472656	5.51172	5.80859	8.94336	13.2285
							60.48	0.472656	5.51953	5.81836	8.95117	13.2285
							60.58	0.472656	5.52344	5.81055	8.96289	13.2305
							60.68	0.478516	5.52148	5.82031	8.96289	13.2363
							60.78	0.480469	5.5293	5.82031	8.97461	13.2461
							60.88	0.482422	5.53516	5.83008	8.97461	13.2383
							60.98	0.482422	5.54297	5.84375	8.97461	13.2363
							61.08	0.470703	5.53125	5.83008	8.96094	13.2441
							61.18	0.486328	5.53711	5.83789	8.97266	13.2461
							61.28	0.486328	5.55078	5.83789	8.99023	13.2539
							61.38	0.478516	5.55078	5.8418	8.98438	13.2461
							61.48	0.478516	5.55078	5.8418	8.98438	13.2656
							61.58	0.478516	5.57031	5.86133	8.99414	13.2676
							61.68	0.488281	5.57227	5.86914	8.99414	13.2754
							61.78	0.496094	5.57813	5.86914	9.00195	13.2734
							61.88	0.484375	5.56445	5.86719	9	13.2793
							61.98	0.482422	5.57422	5.88086	9.00586	13.2793
							62.08	0.490234	5.58008	5.88086	9.01563	13.2773
							62.18	0.498047	5.58203	5.89258	9.01563	13.2891
							62.28	0.488281	5.58203	5.88086	9.01563	13.2852
							62.38	0.490234	5.58008	5.87891	9.01758	13.2852
							62.48	0.488281	5.57813	5.88867	9.02344	13.2813
							62.58	0.496094	5.57813	5.89648	9.03125	13.293
							62.68	0.496094	5.59766	5.90625	9.03125	13.3027
							62.78	0.490234	5.60156	5.90039	9.03711	13.3066
							62.88	0.5	5.59766	5.91016	9.05078	13.3047
							62.98	0.5	5.60547	5.91797	9.05273	13.3242
							63.08	0.507813	5.61914	5.92969	9.06445	13.3262
							63.18	0.507813	5.61133	5.92969	9.05664	13.3184
							63.28	0.507813	5.61133	5.92969	9.05664	13.3262
							63.38	0.5	5.61719	5.94141	9.05469	13.3242
							63.48	0.511719	5.63086	5.94336	9.07422	13.3379
							63.58	0.521484	5.63086	5.94922	9.07617	13.3379
							63.68	0.517578	5.63281	5.94336	9.07813	13.3438
							63.78	0.521484	5.63672	5.95313	9.08789	13.3477
							63.88	0.521484	5.65039	5.95313	9.08789	13.3574
							63.98	0.509766	5.63867	5.95703	9.08789	13.3457
							64.08	0.509766	5.63867	5.9707	9.08789	13.3457
							64.18	0.509766	5.64258	5.96289	9.08789	13.3359
							64.28	0.521484	5.6582	5.9707	9.09375	13.3535
							64.38	0.521484	5.66016	5.9707	9.10742	13.3555
							64.48	0.521484	5.6582	5.98633	9.11523	13.3633
							64.58	0.523438	5.66406	5.98242	9.10938	13.3574
							64.68	0.529297	5.67773	5.99219	9.11914	13.3633
							64.78	0.529297	5.67969	6	9.11719	13.3652
							64.88	0.541016	5.67969	6	9.125	13.375
							64.98	0.523438	5.67969	5.99414	9.11914	13.3574
							65.08	0.529297	5.67969	5.99219	9.125	13.3633
							65.18	0.53125	5.6875	6	9.12695	13.373
							65.28	0.529297	5.6875	6.00977	9.13867	13.373
							65.38	0.537109	5.70703	6.02148	9.14648	13.3906
							65.48	0.53125	5.70313	6.01563	9.14063	13.3867
							65.58	0.529297	5.70703	6.02148	9.15039	13.3848
							65.68	0.541016	5.69922	6.01172	9.1582	13.377
							65.78	0.542969	5.71094	6.0332	9.1582	13.3926
							65.88	0.533203	5.70899	6.03711	9.14844	13.3848
							65.98	0.53125	5.70898	6.03516	9.1582	13.3945
							66.08	0.529297	5.7207	6.04297	9.1582	13.3945
							66.18	0.525391	5.70898	6.0293	9.1543	13.3828
							66.28	0.539063	5.7168	6.04102	9.1543	13.4023
							66.38	0.533203	5.71094	6.04297	9.1582	13.3984
							66.48	0.53125	5.72852	6.04102	9.15625	13.3965
							66.58	0.537109	5.72852	6.06055	9.16406	13.4043
							66.68	0.537109	5.72851	6.05273	9.16602	13.4023
							66.78	0.53125	5.7207	6.04492	9.17188	13.3965
							66.88	0.53125	5.73242	6.05273	9.16992	13.3965
							66.98	0.539063	5.74023	6.06445	9.18164	13.3945
							67.08	0.550781	5.74023	6.07227	9.18945	13.4063
							67.18	0.550781	5.74805	6.08203	9.18945	13.4141
							67.28	0.550781	5.75195	6.07422	9.20117	13.4063
							67.38	0.548828	5.75	6.08398	9.20898	13.4043
							67.48	0.556641	5.75586	6.08398	9.20898	13.4121
							67.58	0.558594	5.75781	6.0918	9.20898	13.4082
							67.68	0.558594	5.76562	6.09961	9.20898	13.4102
							67.78	0.550781	5.75781	6.0918	9.2168	13.4141
							67.88	0.550781	5.76953	6.10352	9.21875	13.4219
							67.98	0.568359	5.78711	6.10352	9.23047	13.4219
							68.08	0.568359	5.78906	6.11914	9.23047	13.4219
							68.18	0.564453	5.78516	6.10547	9.22266	13.4219
							68.28	0.5625	5.7832	6.11328	9.2207	13.4219
							68.38	0.564453	5.79297	6.11523	9.23438	13.4355
							68.48	0.570313	5.80078	6.12305	9.23438	13.4336
							68.58	0.568359	5.80078	6.13086	9.23242	13.4297
							68.68	0.568359	5.80078	6.13281	9.24805	13.4316
							68.78	0.560547	5.80078	6.125	9.24219	13.4316
							68.88	0.572266	5.81055	6.13672	9.24219	13.4395
							68.98	0.578125	5.81836	6.14453	9.25391	13.4531
							69.08	0.580078	5.83203	6.14453	9.26172	13.4531
							69.18	0.583984	5.83008	6.15625	9.25391	13.4453
							69.28	0.576172	5.82227	6.15039	9.25781	13.4375
							69.38	0.589844	5.83984	6.15625	9.25391	13.4551
							69.48	0.580078	5.83789	6.14453	9.25781	13.4453
							69.58	0.580078	5.84961	6.1543	9.27148	13.4512
							69.68	0.59375	5.85156	6.16406	9.27344	13.4531
							69.78	0.574219	5.84766	6.1543	9.26563	13.4414
							69.88	0.580078	5.85938	6.16406	9.26367	13.4414
							69.98	0.589844	5.85938	6.16211	9.27148	13.4512
							70.08	0.589844	5.875	6.16211	9.27148	13.4512
							70.18	0.582031	5.87891	6.16211	9.27539	13.459
							70.28	0.582031	5.87891	6.17188	9.29102	13.4609
							70.38	0.591797	5.89063	6.17188	9.29297	13.4609
							70.48	0.599609	5.90625	6.18164	9.30273	13.4688
							70.58	0.580078	5.88672	6.17383	9.28125	13.4609
							70.68	0.578125	5.89648	6.17969	9.2793	13.459
							70.78	0.587891	5.9043	6.17969	9.29688	13.459
							70.88	0.580078	5.89649	6.19141	9.30273	13.459
							70.98	0.589844	5.9082	6.20117	9.30078	13.4609
							71.08	0.589844	5.91602	6.20117	9.30859	13.4688
							71.18	0.582031	5.91797	6.20117	9.3125	13.459
							71.28	0.601563	5.92969	6.21484	9.3125	13.4668
							71.38	0.603516	5.92969	6.21484	9.33203	13.4805
							71.48	0.603516	5.94141	6.22266	9.3418	13.4805
							71.58	0.589844	5.93555	6.21094	9.33008	13.4688
							71.68	0.589844	5.94922	6.22266	9.33398	13.4668
							71.78	0.587891	5.94922	6.22266	9.33203	13.4785
							71.88	0.595703	5.95703	6.23047	9.34961	13.4785
							71.98	0.597656	5.96875	6.23047	9.34961	13.4844
							72.08	0.611328	5.9707	6.24219	9.36328	13.4941
							72.18	0.595703	5.96289	6.22656	9.35547	13.4805
							72.28	0.59375	5.96094	6.23633	9.35352	13.4902
							72.38	0.591797	5.97266	6.24414	9.36523	13.4902
							72.48	0.611328	5.98047	6.25586	9.375	13.5
							72.58	0.605469	5.98242	6.24805	9.37891	13.502
							72.68	0.603516	5.99219	6.25781	9.37695	13.502
							72.78	0.609375	5.99219	6.26367	9.38867	13.5
							72.88	0.625	6	6.26563	9.39844	13.5098
							72.98	0.617188	6.00586	6.27734	9.40039	13.5039
							73.08	0.603516	6	6.26563	9.38672	13.4883
							73.18	0.601563	6	6.27344	9.39648	13.5
							73.28	0.617188	6.01172	6.27344	9.4043	13.5078
							73.38	0.611328	6.01953	6.27734	9.39648	13.502
							73.48	0.609375	6.01758	6.27539	9.40234	13.5
							73.58	0.609375	6.0293	6.28711	9.41602	13.5
							73.68	0.630859	6.03125	6.29687	9.41797	13.5078
							73.78	0.625	6.03906	6.29688	9.41797	13.5098
							73.88	0.623047	6.03906	6.29492	9.42773	13.5078
							73.98	0.623047	6.05078	6.29688	9.42773	13.5176
							74.08	0.630859	6.05859	6.30859	9.43555	13.5293
							74.18	0.632813	6.06836	6.30859	9.44922	13.5293
							74.28	0.619141	6.0586	6.30274	9.43555	13.5156
							74.38	0.617188	6.06445	6.30273	9.43555	13.5176
							74.48	0.625	6.06641	6.30273	9.44727	13.5156
							74.58	0.619141	6.07031	6.30664	9.44531	13.5156
							74.68	0.617188	6.07617	6.31445	9.44336	13.5234
							74.78	0.628906	6.07617	6.31641	9.44336	13.5234
							74.88	0.626953	6.07617	6.31641	9.45508	13.5156
							74.98	0.626953	6.08789	6.32617	9.45508	13.5332
							75.08	0.621094	6.08203	6.31836	9.45703	13.5273
							75.18	0.621094	6.08789	6.31836	9.46875	13.5273
							75.28	0.632813	6.08789	6.32617	9.46094	13.5195
							75.38	0.632813	6.09961	6.33789	9.45898	13.5254
							75.48	0.634766	6.10156	6.33984	9.47656	13.541
							75.58	0.634766	6.10156	6.33984	9.49023	13.541
							75.68	0.634766	6.10938	6.34375	9.48047	13.5391
							75.78	0.642578	6.12109	6.34961	9.47852	13.5469
							75.88	0.644531	6.12305	6.35156	9.49219	13.5488
							75.98	0.636719	6.11523	6.34961	9.49219	13.5488
							76.08	0.634766	6.13086	6.36133	9.49805	13.5488
							76.18	0.634766	6.13281	6.36133	9.49805	13.5488
							76.28	0.654297	6.14063	6.36914	9.50977	13.5664
							76.38	0.646484	6.13281	6.36133	9.50195	13.5605
							76.48	0.632813	6.11914	6.35352	9.49609	13.5469
							76.58	0.632813	6.13867	6.36719	9.50391	13.5527
							76.68	0.642578	6.15039	6.36914	9.50586	13.5645
							76.78	0.642578	6.14063	6.36914	9.50977	13.5566
							76.88	0.640625	6.13867	6.375	9.50781	13.5625
							76.98	0.632813	6.15039	6.38086	9.51563	13.5547
							77.08	0.625	6.14453	6.37305	9.50977	13.5469
							77.18	0.634766	6.14258	6.37695	9.51953	13.5645
							77.28	0.642578	6.14844	6.37695	9.51953	13.5664
							77.38	0.644531	6.15625	6.38477	9.51953	13.5664
							77.48	0.646484	6.17187	6.40039	9.5293	13.5762
							77.58	0.646484	6.16406	6.39258	9.53125	13.5684
							77.68	0.644531	6.17578	6.39063	9.54297	13.5664
							77.78	0.650391	6.17773	6.40234	9.54297	13.5742
							77.88	0.652344	6.17773	6.40234	9.55469	13.582
							77.98	0.65625	6.18164	6.40039	9.54492	13.5762
							78.08	0.654297	6.17969	6.40625	9.55078	13.5859
							78.18	0.664063	6.18945	6.41016	9.56055	13.5957
							78.28	0.664063	6.19141	6.41016	9.57422	13.5957
							78.38	0.664063	6.19531	6.41406	9.56641	13.5879
							78.48	0.662109	6.19336	6.41992	9.57227	13.6016
							78.58	0.664063	6.20898	6.42969	9.57422	13.6055
							78.68	0.671875	6.21094	6.42969	9.57227	13.6172
							78.78	0.677734	6.20313	6.42188	9.57617	13.6172
							78.88	0.675781	6.21289	6.43945	9.58203	13.6172
							78.98	0.675781	6.22266	6.43945	9.58398	13.6289
							79.08	0.667969	6.21484	6.43164	9.58398	13.6211
							79.18	0.673828	6.22266	6.43945	9.5957	13.627
							79.28	0.675781	6.22266	6.43945	9.59375	13.6367
							79.38	0.675781	6.22266	6.43945	9.59375	13.6367
							79.48	0.679688	6.2207	6.45313	9.59766	13.627
							79.58	0.6875	6.22266	6.45508	9.60547	13.6348
							79.68	0.689453	6.23437	6.45508	9.61523	13.6484
							79.78	0.679688	6.22656	6.45899	9.60742	13.6406
							79.88	0.679688	6.22656	6.46484	9.60742	13.6406
							79.98	0.679688	6.23437	6.4668	9.61914	13.6484
							80.08	0.689453	6.23633	6.45899	9.61133	13.6484
							80.18	0.689453	6.23438	6.46484	9.625	13.6484
							80.28	0.6875	6.23438	6.47266	9.625	13.6465
							80.38	0.6875	6.25195	6.47266	9.625	13.666
							80.48	0.677734	6.24414	6.47461	9.61523	13.6582
							80.58	0.677734	6.24414	6.47461	9.62695	13.6563
							80.68	0.685547	6.24414	6.47461	9.625	13.6563
							80.78	0.679688	6.24414	6.48047	9.625	13.6641
							80.88	0.691406	6.25391	6.48242	9.63477	13.666
							80.98	0.691406	6.25195	6.48242	9.63477	13.6641
							81.08	0.683594	6.25586	6.47461	9.62695	13.668
							81.18	0.699219	6.26367	6.49414	9.6543	13.6855
							81.28	0.701172	6.27148	6.50195	9.65625	13.6875
							81.38	0.699219	6.27344	6.50391	9.6543	13.6973
							81.48	0.691406	6.26563	6.50391	9.6543	13.6973
							81.58	0.697266	6.27539	6.50195	9.66016	13.7051
							81.68	0.697266	6.27539	6.52148	9.67383	13.7051
							81.78	0.697266	6.26758	6.51367	9.66602	13.6973
							81.88	0.699219	6.28125	6.51367	9.66602	13.7051
							81.98	0.697266	6.2832	6.51367	9.66602	13.7188
							82.08	0.689453	6.27539	6.52149	9.66992	13.709
							82.18	0.699219	6.28516	6.5332	9.67969	13.7188
							82.28	0.708984	6.28711	6.54688	9.69922	13.7363
							82.38	0.703125	6.29883	6.53906	9.69336	13.7285
							82.48	0.701172	6.29688	6.53711	9.69141	13.7266
							82.58	0.701172	6.29883	6.53711	9.69141	13.7363
							82.68	0.712891	6.29883	6.55664	9.70313	13.75
							82.78	0.705078	6.30859	6.55078	9.69531	13.7422
							82.88	0.71875	6.31445	6.56445	9.70898	13.748
							82.98	0.720703	6.31445	6.56445	9.7168	13.7539
							83.08	0.720703	6.31445	6.5625	9.71875	13.7637
							83.18	0.710938	6.30469	6.55273	9.70703	13.7539
							83.28	0.708984	6.31445	6.5625	9.70508	13.7598
							83.38	0.710938	6.32227	6.56445	9.71875	13.7734
							83.48	0.71875	6.31641	6.56641	9.71875	13.7656
							83.58	0.71875	6.31445	6.57422	9.7168	13.7715
							83.68	0.71875	6.31445	6.57422	9.7168	13.7734
							83.78	0.71875	6.33008	6.57422	9.7168	13.7715
							83.88	0.724609	6.32617	6.56836	9.71875	13.7754
							83.98	0.728516	6.32422	6.58594	9.7168	13.7832
							84.08	0.730469	6.33594	6.58789	9.73633	13.7832
							84.18	0.730469	6.33594	6.58789	9.73828	13.7949
							84.28	0.724609	6.33789	6.58203	9.73242	13.7969
							84.38	0.722656	6.33789	6.58008	9.73047	13.7969
							84.48	0.720703	6.34961	6.58594	9.74609	13.8086
							84.58	0.720703	6.34961	6.58594	9.74805	13.8066
							84.68	0.732422	6.34766	6.59375	9.75977	13.8145
							84.78	0.724609	6.34766	6.59961	9.75	13.8164
							84.88	0.744141	6.35742	6.60937	9.75977	13.8262
							84.98	0.746094	6.36523	6.60937	9.77148	13.8262
							85.08	0.734375	6.35742	6.59766	9.76953	13.834
							85.18	0.726563	6.34961	6.59766	9.77148	13.8281
							85.28	0.732422	6.35938	6.5957	9.76953	13.8262
							85.38	0.740234	6.35938	6.60352	9.76953	13.834
							85.48	0.753906	6.37695	6.62891	9.78125	13.8535
							85.58	0.755859	6.38672	6.63086	9.79492	13.8555
							85.68	0.748047	6.38086	6.62305	9.79297	13.8594
							85.78	0.746094	6.37891	6.61914	9.80078	13.8574
							85.88	0.746094	6.39063	6.61914	9.80078	13.8574
							85.98	0.757813	6.38281	6.63086	9.79297	13.8652
							86.08	0.757813	6.38086	6.63086	9.79102	13.8652
							86.18	0.759766	6.38281	6.64063	9.79297	13.8789
							86.28	0.759766	6.39063	6.64063	9.80469	13.8789
							86.38	0.767578	6.39844	6.64063	9.80469	13.8789
							86.48	0.755859	6.39063	6.63086	9.79297	13.8848
							86.58	0.753906	6.40039	6.62891	9.80664	13.8848
							86.68	0.761719	6.40039	6.64844	9.80859	13.8828
							86.78	0.763672	6.40039	6.65039	9.80859	13.8828
							86.88	0.763672	6.39844	6.64844	9.82031	13.8945
							86.98	0.761719	6.41406	6.65625	9.82031	13.9023
							87.08	0.753906	6.4082	6.64844	9.8125	13.8965
							87.18	0.751953	6.41797	6.64648	9.81055	13.8945
							87.28	0.753906	6.41992	6.65625	9.82422	13.9063
							87.38	0.761719	6.41992	6.66992	9.83398	13.9063
							87.48	0.763672	6.41992	6.66797	9.83594	13.9063
							87.58	0.765625	6.42383	6.66016	9.83594	13.916
							87.68	0.763672	6.41992	6.6582	9.83398	13.916
							87.78	0.763672	6.42773	6.66602	9.83398	13.9141
							87.88	0.773438	6.43164	6.67773	9.83594	13.916
							87.98	0.775391	6.43945	6.67773	9.83594	13.9277
							88.08	0.775391	6.43945	6.67773	9.84766	13.9277
							88.18	0.767578	6.43164	6.66992	9.83984	13.9355
							88.28	0.767578	6.42969	6.68164	9.84766	13.9375
							88.38	0.767578	6.44141	6.69141	9.8457	13.9375
							88.48	0.794922	6.45313	6.70313	9.86523	13.9492
							88.58	0.796875	6.4707	6.70313	9.86719	13.9609
							88.68	0.796875	6.47266	6.71484	9.87891	13.9688
							88.78	0.789063	6.46484	6.70703	9.87109	13.9629
							88.88	0.785156	6.46289	6.71289	9.86914	13.9609
							88.98	0.796875	6.47461	6.71289	9.86914	13.9688
							89.08	0.804688	6.47461	6.71289	9.875	13.9668
							89.18	0.800781	6.47656	6.70703	9.86914	13.9609
							89.28	0.798828	6.48438	6.70508	9.875	13.9707
							89.38	0.798828	6.48438	6.72461	9.88867	13.9785
							89.48	0.798828	6.49609	6.72656	9.88867	13.9805
							89.58	0.789063	6.48828	6.72656	9.88086	13.9824
							89.68	0.794922	6.48633	6.72461	9.87891	13.9805
							89.78	0.806641	6.48633	6.72656	9.88086	13.9824
							89.88	0.796875	6.48242	6.72656	9.87695	13.9785
							89.98	0.796875	6.49219	6.72656	9.88477	13.9863
							90.08	0.787109	6.48438	6.72656	9.87891	13.9805
							90.18	0.785156	6.48242	6.72656	9.88867	13.9766
							90.28	0.796875	6.50586	6.74609	9.90039	14
							90.38	0.787109	6.49609	6.73633	9.89063	13.9902
							90.48	0.794922	6.49609	6.73438	9.90039	13.998
							90.58	0.808594	6.49609	6.74609	9.90039	14.0078
							90.68	0.800781	6.50586	6.73828	9.90039	14
							90.78	0.798828	6.50586	6.73633	9.9082	13.998
							90.88	0.798828	6.50586	6.73633	9.9082	13.998
							90.98	0.806641	6.51367	6.73633	9.90625	13.9961
							91.08	0.808594	6.51367	6.74414	9.90625	14.0039
							91.18	0.808594	6.51367	6.74414	9.90625	14.0176
							91.28	0.798828	6.50391	6.73242	9.9082	14.0078
							91.38	0.808594	6.5	6.75	9.91406	14.0059
							91.48	0.808594	6.51172	6.75195	9.91602	14.0137
							91.58	0.808594	6.51953	6.75195	9.92383	14.0137
							91.68	0.824219	6.5293	6.75195	9.92383	14.0137
							91.78	0.826172	6.5293	6.76367	9.92188	14.0215
							91.88	0.824219	6.5293	6.76367	9.94141	14.0293
							91.98	0.818359	6.52344	6.75781	9.9375	14.0234
							92.08	0.816406	6.52148	6.76367	9.93555	14.0215
							92.18	0.816406	6.5332	6.77148	9.93555	14.0215
							92.28	0.816406	6.54102	6.77344	9.94336	14.0332
							92.38	0.816406	6.54297	6.77344	9.94336	14.0332
							92.48	0.816406	6.54297	6.77344	9.95508	14.043
							92.58	0.816406	6.54492	6.78711	9.95703	14.0469
							92.68	0.816406	6.55078	6.78711	9.96484	14.0469
							92.78	0.835938	6.55078	6.78711	9.9668	14.0469
							92.88	0.830078	6.54297	6.78711	9.95898	14.0469
							92.98	0.828125	6.56055	6.78516	9.96484	14.0449
							93.08	0.828125	6.5625	6.78516	9.96484	14.0527
							93.18	0.828125	6.5625	6.78516	9.96484	14.0527
							93.28	0.828125	6.5625	6.78516	9.98438	14.0527
							93.38	0.826172	6.5625	6.80469	9.98438	14.0586
							93.48	0.833984	6.56641	6.79688	9.97656	14.0645
							93.58	0.833984	6.57031	6.79492	9.97461	14.0625
							93.68	0.835938	6.57422	6.79688	9.98828	14.0645
							93.78	0.835938	6.58203	6.80469	9.98828	14.0645
							93.88	0.835938	6.58203	6.80469	9.98828	14.0723
							93.98	0.835938	6.58203	6.80469	9.99609	14.0742
							94.08	0.828125	6.57227	6.79688	9.98828	14.0645
							94.18	0.826172	6.57031	6.80664	9.98633	14.0742
							94.28	0.835938	6.58398	6.80859	10.0098	14.084
							94.38	0.837891	6.58398	6.81445	10.0117	14.0859
							94.48	0.835938	6.59375	6.81641	10.0117	14.0859
							94.58	0.839844	6.5957	6.81641	10.0117	14.0859
							94.68	0.837891	6.59375	6.81445	10.0098	14.0898
							94.78	0.837891	6.59375	6.82617	10.0215	14.0918
							94.88	0.847656	6.5957	6.82813	10.0234	14.0938
							94.98	0.837891	6.60352	6.81641	10.0117	14.0898
							95.08	0.837891	6.60352	6.81641	10.0117	14.1035
							95.18	0.841797	6.60742	6.83203	10.0234	14.1074
							95.28	0.839844	6.60742	6.83984	10.0234	14.1055
							95.38	0.847656	6.60742	6.84766	10.0332	14.1055
							95.48	0.849609	6.62305	6.84766	10.0332	14.1055
							95.58	0.849609	6.62305	6.84766	10.0332	14.1211
							95.68	0.849609	6.62305	6.84766	10.0332	14.123
							95.78	0.839844	6.61524	6.83984	10.0254	14.1133
							95.88	0.837891	6.625	6.84961	10.0352	14.1113
							95.98	0.837891	6.63281	6.84961	10.0352	14.1113
							96.08	0.839844	6.63477	6.85156	10.0371	14.1133
							96.18	0.839844	6.625	6.84961	10.0352	14.1133
							96.28	0.847656	6.62305	6.85547	10.041	14.1133
							96.38	0.847656	6.63086	6.85742	10.043	14.125
							96.48	0.849609	6.64062	6.85937	10.043	14.127
							96.58	0.841797	6.63477	6.85156	10.0352	14.1172
							96.68	0.847656	6.64453	6.86133	10.0332	14.123
							96.78	0.849609	6.64453	6.86133	10.0449	14.125
							96.88	0.861328	6.64453	6.86133	10.0449	14.125
							96.98	0.865234	6.65625	6.86523	10.0488	14.127
							97.08	0.863281	6.66797	6.87891	10.0547	14.1406
							97.18	0.869141	6.66602	6.88086	10.0547	14.1426
							97.28	0.871094	6.66602	6.88086	10.0547	14.1426
							97.38	0.865234	6.66797	6.88672	10.0566	14.1367
							97.48	0.863281	6.67383	6.88477	10.0566	14.1426
							97.58	0.863281	6.67383	6.88477	10.0684	14.1445
							97.68	0.871094	6.67383	6.88477	10.0684	14.1445
							97.78	0.871094	6.67383	6.89648	10.0684	14.1543
							97.88	0.863281	6.67969	6.89063	10.0625	14.1563
							97.98	0.861328	6.67773	6.90234	10.0605	14.1563
							98.08	0.869141	6.68555	6.9043	10.0605	14.1543
							98.18	0.878906	6.69531	6.91211	10.0762	14.1699
							98.28	0.884766	6.69531	6.90625	10.0781	14.166
							98.38	0.882813	6.69336	6.9043	10.0898	14.1641
							98.48	0.882813	6.70313	6.91602	10.0898	14.1621
							98.58	0.882813	6.7168	6.91602	10.0898	14.1621
							98.68	0.882813	6.7168	6.91601	10.0898	14.1699
							98.78	0.882813	6.70899	6.91602	10.0879	14.1641
							98.88	0.882813	6.70703	6.92188	10.0859	14.1621
							98.98	0.884766	6.70898	6.92578	10.0879	14.1797
							99.08	0.894531	6.70898	6.92383	10.0996	14.1816
							99.18	0.886719	6.71484	6.91602	10.0918	14.1719
							99.28	0.884766	6.71484	6.91406	10.0898	14.1699
							99.38	0.894531	6.7168	6.92773	10.0918	14.1816
							99.48	0.896484	6.7168	6.92773	10.1035	14.1816
							99.58	0.886719	6.70508	6.91797	10.0938	14.1719
							99.68	0.892578	6.72266	6.91602	10.1074	14.1777
							99.78	0.904297	6.73633	6.93555	10.1191	14.1914
							99.88	0.896484	6.73047	6.92969	10.1133	14.1836
							99.98	0.902344	6.72852	6.93555	10.1113	14.1816
							100.08	0.904297	6.73633	6.94922	10.123	14.2012
							100.18	0.904297	6.74414	6.94922	10.123	14.2031
							100.28	0.896484	6.73633	6.94141	10.123	14.1953
							100.38	0.894531	6.73438	6.93945	10.1211	14.2012
							100.48	0.894531	6.74219	6.93945	10.1211	14.2012
							100.58	0.892578	6.74414	6.9375	10.1211	14.2012
							100.68	0.892578	6.75586	6.9375	10.1406	14.2012
							100.78	0.892578	6.74805	6.94531	10.1348	14.1992
							100.88	0.904297	6.74609	6.94531	10.1328	14.1992
							100.98	0.90625	6.74805	6.94727	10.1348	14.2012
							101.08	0.914063	6.76367	6.95508	10.1504	14.2148
							101.18	0.914063	6.76367	6.95508	10.1504	14.2168
							101.28	0.914063	6.76367	6.96484	10.1504	14.2168
							101.38	0.914063	6.76367	6.96484	10.1621	14.2246
							101.48	0.929688	6.76953	6.97852	10.168	14.2324
							101.58	0.929688	6.77539	6.97852	10.166	14.2305
							101.68	0.929688	6.78711	6.97852	10.166	14.2383
							101.78	0.929688	6.78906	6.97852	10.166	14.2422
							101.88	0.921875	6.78125	6.9707	10.166	14.2324
							101.98	0.919922	6.7793	6.96875	10.1641	14.2383
							102.08	0.935547	6.79492	6.97656	10.1719	14.248
							102.18	0.943359	6.79688	6.99609	10.1836	14.248
							102.28	0.945313	6.80273	6.99805	10.1836	14.2461
							102.38	0.949219	6.80664	7.00195	10.1875	14.25
							102.48	0.945313	6.80469	7	10.1855	14.248
							102.58	0.947266	6.81445	7.00195	10.1875	14.2598
							102.68	0.947266	6.80859	7.00195	10.1875	14.2402
							102.78	0.947266	6.80664	7.00977	10.1992	14.2578
							102.88	0.958984	6.81836	7.02148	10.2109	14.2715
							102.98	0.958984	6.82031	7.02344	10.2129	14.2734
							103.08	0.951172	6.8125	7.01563	10.2129	14.2656
							103.18	0.949219	6.82813	7.02148	10.2188	14.2793
							103.28	0.949219	6.83008	7.02148	10.2188	14.2813
							103.38	0.958984	6.83203	7.02344	10.2207	14.2832
							103.48	0.951172	6.83398	7.01367	10.2109	14.2715
							103.58	0.949219	6.83008	7.01172	10.209	14.2773
							103.68	0.949219	6.83789	7.02344	10.209	14.2793
							103.78	0.960938	6.85156	7.04492	10.2324	14.291
							103.88	0.960938	6.84375	7.02539	10.2246	14.2891
							103.98	0.970703	6.85156	7.0332	10.2324	14.2988
							104.08	0.96875	6.85156	7.04492	10.2324	14.2988
							104.18	0.96875	6.85156	7.04492	10.2324	14.2988
							104.28	0.962891	6.84375	7.03906	10.2344	14.293
							104.38	0.96875	6.8418	7.03711	10.2402	14.2988
							104.48	0.970703	6.85742	7.03711	10.2422	14.3008
							104.58	0.974609	6.86328	7.04883	10.2461	14.3047
							104.68	0.972656	6.86133	7.04492	10.2441	14.3008
							104.78	0.972656	6.86133	7.05273	10.2441	14.3086
							104.88	0.964844	6.85352	7.04688	10.2363	14.3027
							104.98	0.980469	6.86133	7.05469	10.2441	14.3105
							105.08	0.982422	6.86133	7.05469	10.2559	14.3164
							105.18	0.972656	6.86133	7.04688	10.248	14.3105
							105.28	0.982422	6.87305	7.05664	10.2578	14.3203
							105.38	0.982422	6.87305	7.05664	10.2578	14.3203
							105.48	0.976563	6.86719	7.05078	10.252	14.3008
							105.58	0.974609	6.86523	7.05469	10.25	14.3086
							105.68	0.974609	6.86524	7.05859	10.248	14.3105
							105.78	0.982422	6.87305	7.06445	10.2559	14.3184
							105.88	0.976563	6.87695	7.05859	10.25	14.3125
							105.98	0.974609	6.88281	7.05664	10.248	14.3164
							106.08	0.994141	6.89648	7.06836	10.2676	14.3301
							106.18	0.994141	6.89648	7.06836	10.2676	14.3301
							106.28	0.994141	6.89648	7.06836	10.2676	14.3223
							106.38	0.996094	6.89844	7.07031	10.2676	14.332
							106.48	0.994141	6.89648	7.07617	10.2656	14.332
							106.58	0.994141	6.89648	7.08203	10.2754	14.332
							106.68	0.994141	6.89648	7.08789	10.2773	14.3301
							106.78	0.994141	6.91211	7.08984	10.2773	14.3301
							106.88	0.992188	6.91211	7.08789	10.2871	14.3359
							106.98	0.994141	6.91406	7.08984	10.2871	14.3398
							107.08	1.00391	6.91406	7.08984	10.2871	14.3379
							107.18	1.00586	6.91211	7.08984	10.2871	14.3379
							107.28	0.998047	6.9043	7.08008	10.2871	14.3262
							107.38	0.996094	6.90234	7.08594	10.2871	14.3262
							107.48	1.00781	6.91406	7.09961	10.2988	14.3379
							107.58	1.00977	6.91602	7.10156	10.3008	14.3477
							107.68	1.00977	6.92774	7.10156	10.3008	14.3496
							107.78	1.00586	6.93555	7.10937	10.3086	14.3555
							107.88	0.998047	6.92774	7.10156	10.3203	14.3398
							107.98	0.996094	6.92578	7.09961	10.3086	14.3457
							108.08	1.00195	6.93359	7.09961	10.3203	14.3477
							108.18	1.00586	6.9375	7.10938	10.3223	14.3496
							108.28	1.01758	6.94922	7.12305	10.334	14.3613
							108.38	1.01758	6.94922	7.13086	10.3418	14.3672
							108.48	1.00977	6.94141	7.12109	10.334	14.3613
							108.58	1.00781	6.93945	7.11914	10.332	14.3594
							108.68	1.00781	6.93945	7.11914	10.332	14.3691
							108.78	1.00781	6.93945	7.11914	10.332	14.3691
							108.88	1.00781	6.93945	7.11914	10.332	14.3691
							108.98	1.01563	6.93945	7.11914	10.332	14.3574
							109.08	1.01563	6.93945	7.11914	10.3301	14.3574
							109.18	1.01367	6.9375	7.11719	10.3477	14.3555
							109.28	1.01563	6.93945	7.13086	10.3516	14.3652
							109.38	1.02734	6.94922	7.15039	10.3633	14.3789
							109.48	1.02734	6.94922	7.15234	10.3633	14.3789
							109.58	1.01953	6.94922	7.15234	10.3633	14.377
							109.68	1.01172	6.94141	7.14453	10.3555	14.377
							109.78	1.01172	6.94141	7.14453	10.3555	14.3789
							109.88	1.01172	6.94141	7.14453	10.3535	14.3789
							109.98	1.01953	6.94141	7.14453	10.3613	14.3789
							110.08	1.02734	6.94922	7.15234	10.3711	14.3848
							110.18	1.01953	6.94141	7.14453	10.3633	14.3848
							110.28	1.01758	6.93555	7.14258	10.3613	14.3848
							110.38	1.01758	6.9375	7.14258	10.3613	14.377
							110.48	1.01758	6.9375	7.14258	10.3613	14.3848
							110.58	1.0293	6.94922	7.16211	10.373	14.3965
							110.68	1.01953	6.93945	7.14453	10.3633	14.3867
							110.78	1.00586	6.9375	7.15039	10.377	14.3848
							110.88	1.00781	6.93945	7.16211	10.373	14.3867
							110.98	1.01563	6.93945	7.16211	10.3809	14.3828
							111.08	1.0293	6.95117	7.17383	10.3926	14.3965
							111.18	1.0293	6.95117	7.17383	10.3926	14.3965
							111.28	1.0293	6.95117	7.17188	10.3906	14.3965
							111.38	1.03711	6.95898	7.17969	10.3984	14.4023
							111.48	1.03711	6.95898	7.17969	10.4063	14.4102
							111.58	1.03711	6.95898	7.17969	10.4082	14.4043
							111.68	1.03711	6.95898	7.17969	10.4082	14.4043
							111.78	1.03125	6.95313	7.17383	10.4023	14.3984
							111.88	1.0293	6.96289	7.18359	10.4121	14.4141
							111.98	1.02734	6.96289	7.18359	10.4102	14.4043
							112.08	1.02734	6.96289	7.18164	10.4102	14.4043
							112.18	1.03516	6.96289	7.19141	10.4102	14.4023
							112.28	1.03125	6.95703	7.1875	10.4063	14.4043
							112.38	1.03711	6.96289	7.19336	10.4121	14.4004
							112.48	1.03711	6.96289	7.19336	10.4121	14.4004
							112.58	1.03711	6.96289	7.19336	10.4121	14.4004
							112.68	1.03125	6.95703	7.1875	10.4043	14.3945
							112.78	1.02148	6.95508	7.18555	10.4023	14.4023
							112.88	1.04102	6.9668	7.19531	10.4238	14.4082
							112.98	1.04297	6.95898	7.20313	10.4258	14.4063
							113.08	1.04297	6.96875	7.20703	10.4121	14.4141
							113.18	1.02344	6.96289	7.19727	10.4043	14.4082
							113.28	1.02148	6.96094	7.19531	10.4023	14.4063
							113.38	1.02148	6.96094	7.19531	10.4023	14.4141
							113.48	1.02148	6.96094	7.19531	10.4023	14.4141
							113.58	1.01367	6.96094	7.19531	10.4102	14.4141
							113.68	1.01172	6.95898	7.19336	10.4102	14.4004
							113.78	1.01172	6.95898	7.20117	10.4102	14.4004
							113.88	1.01172	6.95898	7.20313	10.4102	14.4063
							113.98	1.00977	6.95898	7.19531	10.418	14.4082
							114.08	1.00977	6.95898	7.20117	10.4199	14.4082
							114.18	1.00977	6.95898	7.20312	10.4199	14.4082
							114.28	1.00195	6.95117	7.19531	10.4121	14.3926
							114.38	1	6.94922	7.19141	10.4082	14.3984
							114.48	1.01172	6.96094	7.21484	10.4199	14.4121
							114.58	1.01172	6.95898	7.21484	10.4277	14.4121
							114.68	1.01172	6.95898	7.21484	10.4297	14.4102
							114.78	1.01367	6.96094	7.2168	10.4434	14.4199
							114.88	1.00977	6.96094	7.2168	10.4414	14.4102
							114.98	1.01172	6.96094	7.2168	10.4414	14.4102
							115.08	1.01172	6.96094	7.2168	10.4414	14.418
							115.18	1.01172	6.96094	7.2168	10.4414	14.418
							115.28	1.01172	6.96094	7.23633	10.4492	14.418
							115.38	1.02148	6.96094	7.23828	10.4512	14.418
							115.48	1.00977	6.96875	7.23828	10.4512	14.418
							115.58	1.01172	6.97266	7.24023	10.4609	14.4258
							115.68	1.00391	6.96484	7.24023	10.4453	14.4199
							115.78	1.00977	6.95117	7.23828	10.459	14.418
							115.88	1.01172	6.95117	7.23828	10.4531	14.418
							115.98	1.01172	6.94922	7.23828	10.4531	14.418
							116.08	1.01172	6.94922	7.24609	10.4512	14.4277
							116.18	1.02539	6.96289	7.25976	10.4648	14.4434
							116.28	1.02148	6.94336	7.24805	10.4609	14.4316
							116.38	1.02344	6.94336	7.24805	10.4629	14.4297
							116.48	1.00781	6.92188	7.24024	10.4531	14.4219
							116.58	1.01758	6.93164	7.25	10.4629	14.4336
							116.68	1.01953	6.93359	7.25195	10.4648	14.4219
							116.78	1.02539	6.93945	7.24805	10.459	14.4277
							116.88	1.02539	6.94922	7.25	10.459	14.4297
							116.98	1.02344	6.94922	7.23633	10.4648	14.4082
							117.08	1.01563	6.93945	7.23633	10.459	14.4063
							117.18	1.02148	6.9375	7.23438	10.4492	14.3926
							117.28	1.03516	6.94336	7.24805	10.4629	14.4043
							117.38	1.02344	6.95117	7.23438	10.4707	14.3926
							117.48	1.01563	6.95312	7.22656	10.4727	14.3926
							117.58	1.01563	6.94531	7.2168	10.4648	14.3828
							117.68	1.02734	6.9707	7.24414	10.4707	14.3906
							117.78	1.01953	6.96875	7.24023	10.4746	14.375
							117.88	1.01367	6.96484	7.23047	10.4727	14.3711
							117.98	1.00195	6.95117	7.21484	10.4609	14.3691
							118.08	0.994141	6.94336	7.21289	10.4512	14.3711
							118.18	0.978516	6.92774	7.21094	10.4473	14.377
							118.28	0.986328	6.93945	7.22851	10.457	14.4043
							118.38	1.01758	6.98242	7.26171	10.4922	14.416
							118.48	1.04883	7	7.28711	10.5195	14.4375
							118.58	1.04102	7.01172	7.27929	10.5313	14.4316
							118.68	1.00586	6.9961	7.26367	10.5273	14.3984
							118.78	1.01563	6.99218	7.27343	10.5137	14.3828
							118.88	1.04492	7.02929	7.31054	10.5371	14.4063
							118.98	1.05273	7.03125	7.30273	10.543	14.4004
							119.08		6.95313		9.78711	13.5996
							119.18
							119.28
							119.38
							119.48
							119.58
							119.68
							119.78
							119.88
							119.98
							120.08
							120.18
							120.28
							120.38
							120.48
							120.58	0.699219	6.64453		8.15234	10.0488
							120.68	0.857422	6.64845		8.64648	10.5215
							120.78	0.8125	6.59959		8.39063	10.1973
							120.88	1.32617	6.74019	7.05269	8.79492	10.2773
							120.98	1.18164	6.96682	7.32619	8.59375	10.2754
							121.08	1.26367	6.93943	7.32029	8.6543	10.3164
							121.18	1.30859	6.92775	7.32618	8.66211	10.2832
							121.28	1.3457	6.91014	7.33397	8.69922	10.2637
							121.38	1.39063	6.91991	7.34765	8.73828	10.2461
							121.48	1.41797	6.93164	7.35352	8.75391	10.2109
							121.58	1.41602	6.91015	7.35351	8.73633	10.1914
							121.68	1.44336	6.90625	7.35938	8.73828	10.1836
							121.78	1.48047	6.91601	7.37109	8.75	10.1621
							121.88	1.47852	6.90039	7.35547	8.74219	10.1289
							121.98	1.4668	6.86914	7.34375	8.74219	10.0898
							122.08	1.47656	6.85742	7.33008	8.72852	10.0703
							122.18	1.4707	6.83789	7.33594	8.69922	10.0254
							122.28	1.48047	6.83398	7.3457	8.68359	10.0371
							122.38	1.51172	6.80859	7.35351	8.67578	10.0195
							122.48	1.51953	6.8418	7.38281	8.68359	10.0371
							122.58	1.53516	6.82226	7.38281	8.68945	10.0352
							122.68	1.54492	6.83594	7.40625	8.70508	10.0488
							122.78	1.5332	6.8418	7.375	8.68359	10.0352
							122.88	1.55859	6.84179	7.39453	8.69336	10.0273
							122.98	1.57227	6.87109	7.41016	8.69141	10.0156
							123.08	1.56445	6.86523	7.4082	8.66797	10.0078
							123.18	1.57813	6.86914	7.41211	8.6875	10.0215
							123.28	1.59961	6.85547	7.42383	8.67578	10.0098
							123.38	1.58789	6.83594	7.40625	8.67578	9.99023
							123.48	1.56836	6.82422	7.39453	8.64453	9.95703
							123.58	1.58008	6.8125	7.38672	8.62305	9.94727
							123.68	1.56836	6.79297	7.38477	8.62305	9.91797
							123.78	1.57227	6.7832	7.36523	8.60547	9.9082
							123.88	1.55859	6.77148	7.35352	8.58008	9.875
							123.98	1.56055	6.76172	7.35352	8.58008	9.86719
							124.08	1.55859	6.76172	7.36133	8.56445	9.85742
							124.18	1.56836	6.77149	7.35547	8.57227	9.85352
							124.28	1.58203	6.78125	7.36328	8.57031	9.84766
							124.38	1.58984	6.77148	7.35351	8.55273	9.83594
							124.48	1.58789	6.76172	7.34375	8.5332	9.80664
							124.58	1.58594	6.75195	7.33203	8.5293	9.79297
							124.68	1.5918	6.7461	7.33203	8.52344	9.77734
							124.78	1.59375	6.75195	7.33398	8.51563	9.77539
							124.88	1.58203	6.73438	7.31641	8.50391	9.75977
							124.98	1.57813	6.73047	7.31445	8.49219	9.74609
							125.08	1.58789	6.7207	7.32031	8.49023	9.72852
							125.18	1.58789	6.70508	7.30469	8.47461	9.7168
							125.28	1.58789	6.69922	7.29297	8.46094	9.69336
							125.38	1.58008	6.68164	7.28906	8.44141	9.68555
							125.48	1.58789	6.68945	7.29492	8.44141	9.67383
							125.58	1.58203	6.67578	7.27539	8.42383	9.6582
							125.68	1.58008	6.65039	7.26172	8.40234	9.63672
							125.78	1.59961	6.66211	7.26172	8.41016	9.63477
							125.88	1.58203	6.63672	7.24805	8.38477	9.59961
							125.98	1.57227	6.62305	7.23633	8.38281	9.58594
							126.08	1.58008	6.60351	7.22461	8.37305	9.56641
							126.18	1.58203	6.59961	7.21289	8.35352	9.54688
							126.28	1.58984	6.61523	7.22656	8.35352	9.54688
							126.38	1.58008	6.58594	7.19531	8.32227	9.51758
							126.48	1.57031	6.57031	7.17383	8.30273	9.49609
							126.58	1.57031	6.56445	7.16406	8.29492	9.48438
							126.68	1.57031	6.55274	7.16406	8.2832	9.4668
							126.78	1.55859	6.54101	7.1543	8.27148	9.45313
							126.88	1.57813	6.54883	7.15039	8.27148	9.45117
							126.98	1.56055	6.52344	7.13281	8.25391	9.4375
							127.08	1.56055	6.51172	7.13281	8.24219	9.42773
							127.18	1.56055	6.51367	7.11524	8.23438	9.4082
							127.28	1.57031	6.50195	7.11133	8.21484	9.38867
							127.38	1.56055	6.48438	7.0957	8.19141	9.35742
							127.48	1.56055	6.47266	7.0957	8.18164	9.3457
							127.58	1.56836	6.48047	7.0918	8.18164	9.33398
							127.68	1.5625	6.46289	7.08203	8.16406	9.31641
							127.78	1.57031	6.45508	7.06836	8.15234	9.30078
							127.88	1.55859	6.43945	7.05273	8.13281	9.27539
							127.98	1.55859	6.42383	7.03516	8.12109	9.26367
							128.08	1.55078	6.41211	7.02539	8.10938	9.24414
							128.18	1.55078	6.41211	7.01367	8.10156	9.23438
							128.28	1.56055	6.40234	7.00391	8.08398	9.2207
							128.38	1.54102	6.39453	6.99609	8.06445	9.19922
							128.48	1.53906	6.38086	6.98242	8.05469	9.18555
							128.58	1.55859	6.38086	6.98242	8.05273	9.17773
							128.68	1.54883	6.37109	6.96094	8.03125	9.1543
							128.78	1.54492	6.36328	6.96484	8.02344	9.14648
							128.88	1.54688	6.36133	6.95117	8.00391	9.12695
							128.98	1.54102	6.34766	6.94531	7.98438	9.10742
							129.08	1.55078	6.33398	6.93359	7.97266	9.0957
							129.18	1.55078	6.33398	6.93359	7.96875	9.08789
							129.28	1.55078	6.32227	6.92383	7.95508	9.07617
							129.38	1.54297	6.31445	6.91602	7.93359	9.05859
							129.48	1.55078	6.31055	6.9043	7.94336	9.04688
							129.58	1.54102	6.29297	6.88477	7.90625	9.02734
							129.68	1.53711	6.29102	6.87109	7.90234	9.00586
							129.78	1.54883	6.2832	6.88477	7.90234	9.00391
							129.88	1.54688	6.27148	6.85547	7.88086	8.98633
							129.98	1.54688	6.25977	6.85352	7.88086	8.97461
							130.08	1.54688	6.25195	6.8418	7.86133	8.95508
							130.18	1.55273	6.24219	6.84375	7.85352	8.94727
							130.28	1.54883	6.23047	6.83203	7.83789	8.92383
							130.38	1.55469	6.23438	6.81836	7.83203	8.91602
							130.48	1.54102	6.21094	6.80469	7.80469	8.89648
							130.58	1.54102	6.20312	6.79297	7.80273	8.87695
							130.68	1.54297	6.20313	6.78711	7.78516	8.86719
							130.78	1.53711	6.18359	6.78125	7.76953	8.86328
							130.88	1.53125	6.17188	6.76563	7.76367	8.83008
							130.98	1.53906	6.17969	6.76172	7.75195	8.82422
							131.08	1.53906	6.17187	6.7539	7.74219	8.82422
							131.18	1.53711	6.16211	6.74414	7.73047	8.79688
							131.28	1.53906	6.14063	6.72266	7.71289	8.78516
							131.38	1.51953	6.13086	6.71484	7.69141	8.75781
							131.48	1.53906	6.13086	6.70313	7.69141	8.75195
							131.58	1.52539	6.11328	6.69531	7.67578	8.73047
							131.68	1.52734	6.10156	6.67969	7.66016	8.72461
							131.78	1.5293	6.10156	6.68164	7.66211	8.70703
							131.88	1.52148	6.10156	6.67383	7.64258	8.70508
							131.98	1.51758	6.08398	6.64453	7.62305	8.68359
							132.08	1.50195	6.07422	6.63672	7.60352	8.65625
							132.18	1.51953	6.0625	6.63672	7.61133	8.65625
							132.28	1.52148	6.0625	6.625	7.59375	8.63867
							132.38	1.52148	6.05664	6.62695	7.58594	8.63867
							132.48	1.51758	6.05078	6.60352	7.57422	8.62305
							132.58	1.51172	6.04492	6.5957	7.55469	8.60156
							132.68	1.5293	6.04492	6.60352	7.55469	8.5957
							132.78	1.52344	6.0332	6.58594	7.54297	8.58984
							132.88	1.51953	6.01367	6.57227	7.52344	8.56445
							132.98	1.51953	6.02148	6.58008	7.51758	8.56055
							133.08	1.51953	6.00781	6.57422	7.50391	8.53906
							133.18	1.51953	5.99023	6.55078	7.49023	8.5332
							133.28	1.51953	5.99023	6.55273	7.48828	8.51563
							133.38	1.51953	5.98242	6.54492	7.47266	8.51367
							133.48	1.51953	5.98242	6.5332	7.46289	8.49609
							133.58	1.52344	5.97461	6.52539	7.45508	8.48633
							133.68	1.51563	5.95117	6.52148	7.44336	8.47266
							133.78	1.51367	5.94336	6.50391	7.42383	8.45117
							133.88	1.52734	5.94336	6.50391	7.43164	8.45703
							133.98	1.50977	5.93164	6.49219	7.40234	8.42773
							134.08	1.50781	5.91211	6.48437	7.39258	8.41406
							134.18	1.51758	5.91992	6.48047	7.39258	8.41602
							134.28	1.50977	5.90625	6.47461	7.36719	8.39648
							134.38	1.50977	5.88867	6.46289	7.36133	8.37695
							134.48	1.51758	5.88281	6.46289	7.34375	8.37695
							134.58	1.51172	5.88281	6.44531	7.34375	8.37109
							134.68	1.52344	5.875	6.44531	7.32422	8.35742
							134.78	1.52148	5.875	6.44727	7.32422	8.35938
							134.88	1.51953	5.86133	6.43359	7.29883	8.33398
							134.98	1.51172	5.85352	6.41406	7.2832	8.32617
							135.08	1.51563	5.84766	6.41016	7.2793	8.31055
							135.18	1.51367	5.82617	6.39648	7.25391	8.29688
							135.28	1.52734	5.83203	6.40234	7.25977	8.29297
							135.38	1.51367	5.82422	6.37695	7.23438	8.27148
							135.48	1.51563	5.8125	6.3711	7.2207	8.25781
							135.58	1.50977	5.80078	6.36523	7.22266	8.24609
							135.68	1.50977	5.7832	6.35352	7.20508	8.22852
							135.78	1.50977	5.77344	6.3457	7.19141	8.21484
							135.88	1.51758	5.78125	6.35352	7.19336	8.2168
							135.98	1.50781	5.76367	6.33203	7.18164	8.18555
							136.08	1.51758	5.7539	6.33008	7.16211	8.18359
							136.18	1.50391	5.74609	6.32422	7.14648	8.16211
							136.28	1.49805	5.73047	6.3125	7.14063	8.13672
							136.38	1.49219	5.71484	6.29688	7.11523	8.12891
							136.48	1.50391	5.7207	6.29297	7.12109	8.11719
							136.58	1.49609	5.71094	6.29101	7.11133	8.11328
							136.68	1.49414	5.70313	6.27734	7.0918	8.08789
							136.78	1.49219	5.69531	6.27539	7.08398	8.07813
							136.88	1.49023	5.69922	6.26563	7.08008	8.07422
							136.98	1.48438	5.68359	6.23633	7.05273	8.04688
							137.08	1.48633	5.66992	6.23047	7.04688	8.0332
							137.18	1.48047	5.66211	6.22461	7.04102	8.02539
							137.28	1.48438	5.66016	6.2207	7.0293	8.00391
							137.38	1.4707	5.64648	6.20703	7.02344	7.99609
							137.48	1.48828	5.64453	6.21289	7.01172	7.98438
							137.58	1.49023	5.64062	6.20312	7.00391	7.97656
							137.68	1.47852	5.62305	6.17578	6.99219	7.9668
							137.78	1.47852	5.61328	6.18164	6.97266	7.94727
							137.88	1.4668	5.60938	6.16406	6.96875	7.93555
							137.98	1.4707	5.60742	6.15234	6.95508	7.91602
							138.08	1.4668	5.58984	6.14062	6.94141	7.9043
							138.18	1.46875	5.58984	6.13281	6.92969	7.89648
							138.28	1.47461	5.58398	6.13477	6.92383	7.88477
							138.38	1.44922	5.5625	6.11523	6.90234	7.86523
							138.48	1.46875	5.57031	6.12305	6.91016	7.85742
							138.58	1.46289	5.56445	6.11719	6.89258	7.85742
							138.68	1.45117	5.54492	6.08984	6.87305	7.82031
							138.78	1.46289	5.55078	6.0918	6.87305	7.82617
							138.88	1.45117	5.5332	6.07422	6.85352	7.80859
							138.98	1.45898	5.5332	6.07422	6.86133	7.79688
							139.08	1.44141	5.50586	6.05469	6.83594	7.77734
							139.18	1.45117	5.51172	6.05469	6.83398	7.76563
							139.28	1.44727	5.49414	6.03516	6.81836	7.74609
							139.38	1.44922	5.50195	6.04297	6.8125	7.74609
							139.48	1.43359	5.47461	6.01758	6.79297	7.71484
							139.58	1.42773	5.47265	6.01172	6.79297	7.70703
							139.68	1.42969	5.46289	6.00195	6.77148	7.69531
							139.78	1.42188	5.46289	5.99414	6.76367	7.68359
[truncated: 1,003 more rows]
