# Supplementary material for: Tubular insulin-induced gene 1 deficiency promotes NAD+ consumption and exacerbates kidney fibrosis
Source: EMBO Mol Med. 2024 May 28;16(7):11. doi: 10.1038/s44321-024-00081-7 (PMC11251182; doi:10.1038/s44321-024-00081-7)
Supplement: Supplementary file 15 — EV and Appendix Figure Source Data [file 44321_2024_81_MOESM15_ESM.zip]

Archive with 4 entries (4 files):
- Source_Data_for_Figure_EV1-5.zip
- __MACOSX/._Source_Data_for_Figure_EV1-5.zip
- Source_Data_for_Appendix_Figure_S2-3.zip
- __MACOSX/._Source_Data_for_Appendix_Figure_S2-3.zip
